# Supplementary material for: Effect of age and sex on the urinary elimination of a single dose of mixed flavonoids: results from a single-arm intervention in healthy United Kingdom adults
Source: Am J Clin Nutr. 2025 May 12;122(1):101–11. doi: 10.1016/j.ajcnut.2025.05.006 (PMC12489340; doi:10.1016/j.ajcnut.2025.05.006)
Supplement: Multimedia component 1 [file mmc1.xlsx]

## Sheet: Info
Supplementary Tables
Table 1: Prescribed medication exclusion list of drugs which could interact with enzymes involved in flavonoid metabolism
Table 2: Habitual diet food and beverage items to avoid for the 5-day study period (48h before the test meal and 72h afterwards)
Table 3: Metabolite reference standards
Table 4: Cumulative excretion by age and sex group.
Table 5: Excretion kinetics (Cmax, Tmax and iAUC) by age and sex group.
Table 6: Relative abundance of taxa by age and sex group.
Table 7: Excretion kinetics (Cmax and Tmax) by age group adjusted for total flavonoid intake.
Table 8: Relative abundance of taxa by age and sex group

## Sheet: TableS1
Antidepressants	Mood Stabilizing Drugs	Anxiolytics	Analgesic/ Anti-inflammatories	Antihistamines	Immunosuppressants	Other drugs
Notriptyline	Oxazepam	Diazepam	Troglitazone	Chlorpheniramine	Mycophenolic acid	Diuretics
Clomipramine	Valproic Acid	Oxazepam	Diclofenac	Ketotifen	Hydrocortisone	Spironolactone
Amitriptyline	Carbamazepine	Lorazepam	Flurbiprofen	Diphenhydramine		Furosemide
Clomipramine	Flunitrazepam	Flunitrazepam	Morphine	Tripelennamine		Gout or
Imipramine	Lamotrigine	Temazepam	Acetaminophen	Cyproheptadine		hyperuricemia
	Phenobarbital	Meprobamate	Niflumic Acid	Cyclizine		Probenecid
	Phenytoin		Celecoxib	Promethazine		Sulfinpyrazone
	Primidone		Flufenamic Acid			Antiacid
	Carbamazepine		Methadone			Cimetidine
	Retigabine		Diflunisal			Muscle relaxant
	Doxepin		Meclofenamic acid			Dantrolene
	Clozapine		Nimesulide			Cyclobenzprine
	Chlorpromazine		Piroxicam			Parkinson
	Olanzapine		Indomethacin			Entacapone
	Trifluoperazine		Aspirin			Tolcapone
			Naproxen			HIV
			Ibuprofen			Zidovudine
			p-nitrofenol			Antifungal
			Sulindac			C-Posaconazole Fluconazole
			Buprenorphine			Nausea or motion sickness
			Clonixin			Dimenhydrinate Ciclizine
			Fenoprofen
			Ketoprofen
			Tiaprofenic Acid
			Zomepirac
			Benoxprofen
			Codeine

## Sheet: TableS2
Food Items
Fruits
Vegetables
Fruit juices
Squash and cordials
Soups
Herbs
Flavourings
Nuts and seeds
Chocolate
Crisps flavoured with spices
Jams, chutneys and dips
Teas, including herbal teas
Coffee
Alcoholic beverages

## Sheet: TableS3
Metabolite	InChIKey	Monoisotopic mass	Formula	LOD nM
4-methoxybenzoic acid	ZEYHEAKUIGZSGI-UHFFFAOYSA-N	152.047	C8H8O3	2500
hippuric Acid	QIAFMBKCNZACKA-UHFFFAOYSA-N	179.058	C9H9NO3	4
2,4-dihydroxybenzoic acid	UIAFKZKHHVMJGS-UHFFFAOYSA-N	154.027	C7H6O4	25
2,5-dihydroxybenzoic acid	WXTMDXOMEHJXQO-UHFFFAOYSA-N	154.027	C7H6O4	98
2-hydroxybenzoic acid	YGSDEFSMJLZEOE-UHFFFAOYSA-N	138.032	C7H6O3	116
2-hydroxy-4-methoxybenzoic acid	MRIXVKKOHPQOFK-UHFFFAOYSA-N	168.042	C8H8O4	23
2-hydroxycinnamic acid	PMOWTIHVNWZYFI-AATRIKPKSA-N	164.047	C9H8O3	10
(3-hydroxyphenyl)-3-hydroxypropanoic acid	KHTAGVZHYUZYMF-UHFFFAOYSA-N	182.058	C9H10O4	25
3-(3-Hydroxyphenyl)propanoic acid	QVWAEZJXDYOKEH-UHFFFAOYSA-N	166.063	C9H10O3	25
3-(3-methoxy-4-hydroxyphenyl)propanoic acid	BOLQJTPHPSDZHR-UHFFFAOYSA-N	196.074	C10H12O4	500
3,4-dihydroxybenzaldehyde	IBGBGRVKPALMCQ-UHFFFAOYSA-N	138.032	C7H6O3	10
3,4-dihydroxyhydrocinnamic acid	DZAUWHJDUNRCTF-UHFFFAOYSA-N	182.058	C9H10O4	1
3,4-dihydroxyphenylacetic acid	CFFZDZCDUFSOFZ-UHFFFAOYSA-N	168.042	C8H8O4	108
3,4-dimethoxybenzoic acid methyl ester	BIGQPYZPEWAPBG-UHFFFAOYSA-N	196.074	C10H12O4	8
3-hydroxycinnamic acid	KKSDGJDHHZEWEP-SNAWJCMRSA-N	164.047	C9H8O3	25
3-hydroxyphenylacetic acid	FVMDYYGIDFPZAX-UHFFFAOYSA-N	152.047	C8H8O3	9.7
3-methoxycinnamic acid	LZPNXAULYJPXEH-AATRIKPKSA-N	178.063	C10H10O3	ND
3,4-dihydroxy-5-methoxybenzoic acid	KWCCUYSXAYTNKA-UHFFFAOYSA-N	184.037	C8H8O5	360
4-hydroxybenzaldehyde	RGHHSNMVTDWUBI-UHFFFAOYSA-N	122.037	C7H6O2	25
4-methoxybenzaldehyde	ZRSNZINYAWTAHE-UHFFFAOYSA-N	136.052	C8H8O2	100
4-hydroxybenzoic acid	FJKROLUGYXJWQN-UHFFFAOYSA-N	138.032	C7H6O3	139
4-hydroxybenzyl alcohol	BVJSUAQZOZWCKN-UHFFFAOYSA-N	124.052	C7H8O2	62
4-hydroxyhippuric acid	ZMHLUFWWWPBTIU-UHFFFAOYSA-N	195.053	C9H9NO4	50
4-valerolactone	GAEKPEKOJKCEMS-UHFFFAOYSA-N	100.052	C5H8O2	78
5-phenylvaleric acid	BYHDDXPKOZIZRV-UHFFFAOYSA-N	178.099	C11H14O2	1000
2-hydroxy-6-methoxybenzoic acid	AAUQLHHARJUJEH-UHFFFAOYSA-N	168.042	C8H8O4	116
3-methoxy-4-hydroxyacetophenone	DFYRUELUNQRZTB-UHFFFAOYSA-N	166.063	C9H10O3	ND
benzoic acid-4-O-glucuronide	Not available	314.064	C13H14O9	4
benzoic acid	WPYMKLBDIGXBTP-UHFFFAOYSA-N	122.037	C7H6O2	1000
benzoic acid-4-sulfate	RJTYSXVYCZAUHE-UHFFFAOYSA-N	217.988	C7H6O6S	1
benzoylglutamic acid	BGGHCRNCRWQABU-JTQLQIEISA-N	237.1	C12H15NO4	10
3,4-dihydroxycinnamic acid	QAIPRVGONGVQAS-DUXPYHPUSA-N	180.042	C9H8O4	67
catechin	PFTAWBLQPZVEMU-DZGCQCFKSA-N	290.079	C15H14O6	ND
3-(3,4-dihydroxycinnamoyl)quinic acid	CWVRJTMFETXNAD-JUHZACGLSA-N	354.095	C16H18O9	2.5
ellagic acid	AFSDNFLWKVMVRB-UHFFFAOYSA-N	302.006	C14H6O8	156
epicatechin	PFTAWBLQPZVEMU-UKRRQHHQSA-N	290.079	C15H14O6	25
4-hydroxy-3-methoxycinnamic acid	KSEBMYQBYZTDHS-HWKANZROSA-N	194.058	C10H10O4	14
3,4,5-trihydroxybenzoic acid	LNTHITQWFMADLM-UHFFFAOYSA-N	170.022	C7H6O5	15
hesperetin	AIONOLUJZLIMTK-AWEZNQCLSA-N	302.079	C16H14O6	0.1
hesperetin-3-O-glucuronide	PJAUEKWZQWLQSU-WDXLFLMVSA-N	478.111	C22H22O12	40
hesperetin-7-sulfate	AXWNOFHBYPBYNO-UHFFFAOYSA-N	382.036	C16H14O9S	40
4-hydroxy-3-methoxyphenylacetic acid	QRMZSPFSDQBLIX-UHFFFAOYSA-N	182.058	C9H10O4	2604
3-phenylpropanoic acid	XMIIGOLPHOKFCH-UHFFFAOYSA-N	150.068	C9H10O2	250
3-hydroxy-4-methoxybenzoic acid	LBKFGYZQBSGRHY-UHFFFAOYSA-N	168.042	C8H8O4	47
4-methoxybenzoic acid-3-glucuronide	WREVRVHLTSYMIJ-UHFFFAOYNA-N	344.074	C14H16O10	9
4-methoxybenzoic acid-3-sulfate	VSFFJSSUGMYRMP-UHFFFAOYSA-N	247.999	C8H8O7S	2
kaempferol	IYRMWMYZSQPJKC-UHFFFAOYSA-N	286.048	C15H10O6	250
5-(3',4'-dihydroxyphenyl)-γ-valerolactone	ZNXXWTPQHVLMQT-UHFFFAOYSA-N	208.074	C15H12O4	1000
5-(hydroxyphenyl)-γ-valerolactone-sulphate	DPRDYFJWDRNYAZ-UHFFFAOYSA-N	272.035	C11H12O6S	40
5-(hydroxyphenyl)-γ-valerolactone	XJKFBEVKQCPBLF-UHFFFAOYSA-N	192.079	C11H12O3	40
4-hydroxy-3-methoxybenzoic acid methyl ester	BVWTXUYLKBHMOX-UHFFFAOYSA-N	182.058	C9H10O4	43
3,4-dihydroxybenzoic acid methyl ester	CUFLZUDASVUNOE-UHFFFAOYSA-N	168.042	C8H8O4	2
3,4,5-trihydroxybenzoic acid methyl ester	FBSFWRHWHYMIOG-UHFFFAOYSA-N	184.037	C8H8O5	1
naringenin	FTVWIRXFELQLPI-UHFFFAOYSA-N	272.068	C15H12O5	0.1
naringenin-7-O-glucuronide	BDCRTIDKZGEVEN-DNPGXZAYSA-N	448.101	C21H20O11	0.2
3,4-dihydroxybenzoic acid	YQUVCSBJEUQKSH-UHFFFAOYSA-N	154.027	C7H6O4	41
3-hydroxybenzoic acid-4-sulfate	NGQYUDIZIPNWJV-UHFFFAOYSA-N	233.983	C7H6O7S	1
4-hydroxybenzoic acid-3-O-glucuronide	CXNFDJSOAJNKSU-UHFFFAOYNA-N	330.059	C13H14O10	6
3-hydroxybenzoic acid-4-O-glucuronide	NLCBCVGRBFNEJE-UHFFFAOYSA-N	330.059	C13H14O10	5
4-hydroxycinnamic acid	NGSWKAQJJWESNS-ZZXKWVIFSA-N	164.047	C9H8O3	46
2,4,6-trihydroxybenzaldehyde	BTQAJGSMXCDDAJ-UHFFFAOYSA-N	154.027	C7H6O4	13
rosmarinic acid	DOUMFZQKYFQNTF-WUTVXBCWSA-N	360.085	C18H16O8	100
4-hydroxy-3,5-dimethoxycinnamic acid	PCMORTLOPMLEFB-ONEGZZNKSA-N	224.068	C11H12O5	39
4-hydroxy-3,5-dimethoxybenzoic acid	JMSVCTWVEWCHDZ-UHFFFAOYSA-N	198.053	C9H10O5	16
3-methoxybenzoic acid-4-glucuronide	MBNPZIKKKDDLLL-UHFFFAOYNA-N	342.095	C15H18O9	37
3-methoxybenzoic acid-4-sulfate	TXRKUXPAEPOCIX-UHFFFAOYSA-N	247.999	C8H8O7S	2
4-hydroxy-3-methoxybenzoic acid	WKOLLVMJNQIZCI-UHFFFAOYSA-N	168.042	C8H8O4	53
2,3-dihydroxybenzoic acid	GLDQAMYCGOIJDV-UHFFFAOYSA-N	154.027	C7H6O4	92
2-hydroxy-4-methoxybenzaldehyde	WZUODJNEIXSNEU-UHFFFAOYSA-N	152.047344	C8H8O3	10
2-methoxybenzoic acid	ILUJQPXNXACGAN-UHFFFAOYSA-N	152.047	C8H8O3	16
3-methoxybenzoic acid	XHQZJYCNDZAGLW-UHFFFAOYSA-N	152.047	C8H8O3	1
3-hydroxybenzoic acid	IJFXRHURBJZNAO-UHFFFAOYSA-N	138.032	C7H6O3	214
3-hydroxyhippuric acid	XDOFWFNMYJRHEW-UHFFFAOYSA-N	195.053	C9H9NO4	2.4
3-methylhippuric acid	YKAKNMHEIJUKEX-UHFFFAOYSA-N	193.074	C10H11NO3	99
4-methyl hippuric acid	NRSCPTLHWVWLLH-UHFFFAOYSA-N	193.074	C10H11NO3	77
alpha-hydroxyhippuric acid	GCWCVCCEIQXUQU-UHFFFAOYSA-N	195.053	C9H8NO4	1
cyanidin-3-O-glucoside	RKWHWFONKJEUEF-GQUPQBGVSA-O	449.108	C21H21O11+	2

## Sheet: TableS4
SSupplementary Table 4: Cumulative excretion by age and sex group. Values are mean (95% CI) and shown as 10^2 where indicated. P= P values for time x group interaction calculated from a linear mixed-effect model; P24= P values for group compariosn at 24 hours calculated from a linear mixed-effect model; Q= false discovery rate adjusted p values.
Metabolite (ng)	Older females (T=0)		Older females (T=3.5)		Older females (T=7)		Older females (T=24)		Older males (T=0)		Older males (T=3.5)		Older females (T=7)		Older males (T=24)		Younger females (T=0)		Younger females (T=3.5)		Younger females (T=7)		Younger females (T=24)		Younger males (T=0)		Younger males (T=3.5)		Younger males (T=7)		Younger males (T=24)		Group				Age				Sex
	n=	mean (95% CI)	n=	mean (95% CI)	n=	mean (95% CI)	n=	mean (95% CI)	n=	mean (95% CI)	n=	mean (95% CI)	n=	mean (95% CI)	n=	mean (95% CI)	n=	mean (95% CI)	n=	mean (95% CI)	n=	mean (95% CI)	n=	mean (95% CI)	n=	mean (95% CI)	n=	mean (95% CI)	n=	mean (95% CI)	n=	mean (95% CI)	P	P-24	Q	Q-24	P	P-24	Q	Q-24	P	P-24	Q	Q-24
Total metabolites	44	13.6 (-15.906, 43.0)	44	52.2 (22.8, 81.7)	44	89.4 (59.9, 119)	46	118 (88.9, 147)	46	16.9 (-11.940, 45.7)	46	57.3 (28.5, 86.1)	46	119 (90.0, 148)	47	153 (124, 181)	42	15.9 (-14.263, 46.1)	42	66.2 (36.0, 96.4)	42	110 (80.0, 140)	42	127 (97.2, 158)	31	12.0 (-23.119, 47.1)	31	48.3 (13.2, 83.4)	31	72.8 (37.7, 108)	31	91.2 (56.1, 126)	0.3	0.06			0.29	0.13			0.92	0.73
2,4-dihydroxybenzoic acid (x 10^2)	40	0.034 (-0.082, 0.150)	40	0.166 (0.050, 0.282)	39	0.277 (0.160, 0.394)	38	0.342 (0.224, 0.459)	43	0.037 (-0.075, 0.149)	42	0.159 (0.046, 0.271)	42	0.296 (0.183, 0.408)	42	0.374 (0.261, 0.487)	39	0.033 (-0.085, 0.150)	39	0.205 (0.087, 0.323)	39	0.373 (0.255, 0.490)	39	0.407 (0.290, 0.525)	28	0.034 (-0.105, 0.173)	27	0.216 (0.076, 0.357)	27	0.281 (0.141, 0.422)	27	0.333 (0.193, 0.474)	0.92	0.83	0.99	0.9	0.75	0.76	0.99	0.93	0.91	0.79	0.99	0.89
2,5-dihydroxybenzoic acid	43	0.011 (-0.011, 0.033)	43	0.025 (0.003, 0.047)	43	0.055 (0.033, 0.077)	42	0.082 (0.060, 0.104)	46	0.020 (-0.001, 0.041)	45	0.041 (0.020, 0.063)	45	0.080 (0.058, 0.101)	45	0.117 (0.096, 0.139)	42	0.012 (-0.010, 0.035)	42	0.032 (0.009, 0.054)	42	0.087 (0.065, 0.109)	42	0.113 (0.091, 0.135)	30	0.016 (-0.011, 0.042)	29	0.029 (0.003, 0.056)	29	0.062 (0.035, 0.088)	29	0.101 (0.075, 0.128)	0.34	0.12	0.83	0.23	0.52	0.49	0.99	0.79	0.74	0.25	0.99	0.71
3-(hydroxyphenyl)-hydroxypropanoic acid*	41	0.047 (-0.194, 0.288)	41	0.132 (-0.109, 0.372)	41	0.320 (0.079, 0.561)	40	0.706 (0.464, 0.949)	41	0.085 (-0.156, 0.326)	40	0.176 (-0.067, 0.420)	40	0.487 (0.244, 0.730)	40	0.974 (0.730, 1.2)	38	0.107 (-0.144, 0.357)	38	0.307 (0.057, 0.557)	38	0.747 (0.497, 0.997)	38	1.0 (0.800, 1.3)	30	0.128 (-0.154, 0.409)	29	0.314 (0.029, 0.600)	29	0.548 (0.263, 0.834)	29	0.865 (0.580, 1.2)	0.64	0.24	0.99	0.41	0.47	0.32	0.99	0.61	0.97	0.67	0.99	0.89
3,4-dihydroxybenzaldehyde (x 10^2)	43	0.028 (-0.071, 0.126)	43	0.201 (0.103, 0.299)	43	0.404 (0.305, 0.502)	42	0.460 (0.361, 0.558)	46	0.027 (-0.068, 0.122)	45	0.123 (0.027, 0.219)	45	0.213 (0.117, 0.308)	44	0.263 (0.167, 0.360)	42	0.039 (-0.061, 0.138)	42	0.197 (0.097, 0.296)	42	0.320 (0.221, 0.419)	42	0.371 (0.272, 0.470)	30	0.049 (-0.069, 0.166)	29	0.203 (0.084, 0.322)	29	0.325 (0.206, 0.444)	29	0.388 (0.269, 0.507)	0.21	0.05	0.56	0.13	0.97	0.73	0.99	0.93	0.1	0.05	0.71	0.29
3-(dihydroxyphenyl)propionic acid*	43	0.003 (-0.006, 0.013)	43	0.012 (0.002, 0.021)	43	0.031 (0.021, 0.040)	42	0.043 (0.034, 0.053)	46	0.003 (-0.006, 0.012)	45	0.010 (0.000, 0.019)	45	0.023 (0.013, 0.032)	45	0.035 (0.025, 0.044)	42	0.004 (-0.006, 0.013)	42	0.017 (0.007, 0.027)	42	0.045 (0.035, 0.055)	42	0.056 (0.046, 0.065)	30	0.002 (-0.009, 0.014)	29	0.018 (0.007, 0.030)	29	0.036 (0.025, 0.048)	28	0.046 (0.035, 0.058)	0.06	0.02	0.32	0.07	0.01	0.01	0.13	0.09	0.09	0.05	0.71	0.29
3,4-dihydroxyphenylacetic acid	43	0.030 (-0.046, 0.107)	43	0.098 (0.022, 0.175)	43	0.210 (0.134, 0.287)	42	0.275 (0.198, 0.352)	46	0.031 (-0.043, 0.105)	45	0.095 (0.021, 0.170)	45	0.253 (0.179, 0.328)	45	0.367 (0.292, 0.442)	42	0.031 (-0.047, 0.108)	42	0.104 (0.026, 0.181)	42	0.283 (0.206, 0.361)	42	0.376 (0.298, 0.453)	30	0.029 (-0.063, 0.121)	29	0.086 (-0.007, 0.179)	29	0.195 (0.103, 0.288)	29	0.297 (0.205, 0.390)	0.68	0.19	0.99	0.34	0.94	0.61	0.99	0.86	0.91	0.72	0.99	0.89
4-methylhippuric acid (x 10^2)	43	0.081 (-0.043, 0.204)	43	0.170 (0.046, 0.293)	43	0.228 (0.104, 0.351)	42	0.297 (0.173, 0.421)	46	0.176 (0.057, 0.296)	45	0.385 (0.264, 0.505)	45	0.477 (0.357, 0.597)	45	0.629 (0.509, 0.749)	42	0.059 (-0.066, 0.185)	42	0.179 (0.054, 0.304)	42	0.238 (0.113, 0.363)	42	0.296 (0.171, 0.421)	30	0.084 (-0.064, 0.232)	29	0.284 (0.135, 0.433)	29	0.353 (0.204, 0.502)	29	0.412 (0.263, 0.562)	0.02	<0.01	0.17	<0.01	0.46	0.07	0.99	0.27	<0.01	<0.01	0.1	0.01
3-hydroxycinnamic acid (x 10^2)	43	0.093 (-0.119, 0.305)	43	0.382 (0.170, 0.594)	43	0.618 (0.406, 0.830)	42	0.849 (0.636, 1.1)	46	0.087 (-0.118, 0.292)	45	0.292 (0.085, 0.498)	45	0.509 (0.303, 0.715)	45	0.885 (0.678, 1.1)	42	0.114 (-0.100, 0.329)	42	0.437 (0.223, 0.652)	42	0.788 (0.574, 1.0)	42	1.1 (0.876, 1.3)	30	0.139 (-0.115, 0.392)	29	0.467 (0.210, 0.723)	29	0.741 (0.484, 0.997)	29	1.0 (0.759, 1.3)	0.76	0.37	0.99	0.54	0.31	0.09	0.87	0.32	0.78	0.77	0.99	0.89
3-methoxycinnamic acid	43	0.008 (-0.015, 0.031)	43	0.017 (-0.006, 0.040)	43	0.023 (0.000, 0.046)	42	0.033 (0.009, 0.056)	46	0.010 (-0.012, 0.032)	45	0.029 (0.006, 0.051)	45	0.056 (0.034, 0.079)	45	0.079 (0.056, 0.101)	42	0.010 (-0.014, 0.033)	42	0.027 (0.003, 0.050)	42	0.040 (0.016, 0.063)	42	0.049 (0.025, 0.072)	30	0.004 (-0.024, 0.031)	29	0.013 (-0.015, 0.040)	29	0.018 (-0.010, 0.046)	29	0.024 (-0.004, 0.052)	0.06	<0.01	0.32	0.04	0.41	0.15	0.99	0.43	0.32	0.18	0.99	0.59
4-hydroxybenzaldehyde	43	0.005 (-0.007, 0.017)	43	0.020 (0.008, 0.033)	43	0.033 (0.021, 0.046)	42	0.041 (0.029, 0.053)	46	0.006 (-0.005, 0.018)	45	0.020 (0.008, 0.032)	45	0.038 (0.026, 0.050)	45	0.049 (0.037, 0.060)	42	0.007 (-0.005, 0.019)	42	0.027 (0.014, 0.039)	42	0.040 (0.028, 0.053)	42	0.045 (0.033, 0.057)	30	0.005 (-0.010, 0.019)	29	0.014 (0.000, 0.029)	29	0.021 (0.006, 0.036)	29	0.027 (0.012, 0.042)	0.53	0.14	0.96	0.27	0.47	0.26	0.99	0.54	0.76	0.65	0.99	0.89
4-hydroxybenzyl alcohol	43	0.013 (-0.035, 0.061)	43	0.044 (-0.004, 0.092)	41	0.101 (0.052, 0.150)	40	0.130 (0.080, 0.179)	46	0.015 (-0.031, 0.062)	45	0.044 (-0.003, 0.091)	42	0.138 (0.089, 0.186)	42	0.183 (0.135, 0.232)	42	0.016 (-0.033, 0.064)	42	0.042 (-0.007, 0.090)	40	0.129 (0.080, 0.179)	39	0.170 (0.120, 0.220)	30	0.011 (-0.047, 0.069)	29	0.034 (-0.024, 0.093)	28	0.079 (0.020, 0.138)	27	0.132 (0.072, 0.192)	0.88	0.36	0.99	0.54	0.99	0.93	0.99	0.95	0.94	0.61	0.99	0.88
6-methoxysalicyclic acid (x 10^2)	43	0.014 (-0.045, 0.074)	43	0.046 (-0.014, 0.105)	43	0.068 (0.009, 0.128)	42	0.091 (0.031, 0.150)	46	0.029 (-0.028, 0.087)	45	0.111 (0.053, 0.169)	45	0.171 (0.113, 0.229)	45	0.225 (0.166, 0.283)	42	0.014 (-0.046, 0.075)	41	0.076 (0.015, 0.137)	41	0.122 (0.061, 0.183)	41	0.147 (0.086, 0.208)	30	0.011 (-0.060, 0.083)	29	0.030 (-0.042, 0.102)	29	0.042 (-0.030, 0.115)	29	0.057 (-0.016, 0.129)	0.02	<0.01	0.19	0.01	0.51	0.12	0.99	0.38	0.7	0.22	0.99	0.66
4-hydroxy-3-methoxyacetophenone	43	0.003 (-0.005, 0.010)	43	0.010 (0.003, 0.018)	43	0.017 (0.009, 0.024)	42	0.020 (0.013, 0.028)	46	0.005 (-0.003, 0.012)	45	0.012 (0.004, 0.019)	45	0.022 (0.014, 0.029)	45	0.029 (0.022, 0.037)	42	0.006 (-0.002, 0.013)	42	0.017 (0.009, 0.024)	42	0.031 (0.023, 0.039)	42	0.036 (0.028, 0.044)	30	0.004 (-0.005, 0.013)	29	0.020 (0.011, 0.029)	29	0.030 (0.020, 0.039)	29	0.037 (0.028, 0.046)	0.04	0.01	0.31	0.05	<0.01	<0.01	0.1	0.06	0.64	0.28	0.99	0.73
benzoylglutamic acid	43	0.002 (-0.002, 0.006)	43	0.005 (0.000, 0.009)	43	0.008 (0.004, 0.013)	42	0.012 (0.008, 0.016)	46	0.004 (0.000, 0.008)	45	0.007 (0.003, 0.011)	45	0.014 (0.010, 0.018)	45	0.021 (0.017, 0.025)	42	0.003 (-0.002, 0.007)	42	0.005 (0.001, 0.010)	42	0.010 (0.006, 0.014)	42	0.013 (0.009, 0.018)	30	0.003 (-0.002, 0.008)	29	0.006 (0.001, 0.011)	29	0.009 (0.003, 0.014)	29	0.013 (0.007, 0.018)	0.18	0.01	0.51	0.05	0.3	0.11	0.87	0.36	0.26	0.03	0.99	0.29
3,4-dihydroxycinnamic acid (x 10^2)	43	0.096 (-0.274, 0.465)	43	0.264 (-0.106, 0.633)	43	0.593 (0.223, 0.963)	42	0.785 (0.413, 1.2)	46	0.041 (-0.316, 0.398)	45	0.292 (-0.068, 0.652)	45	0.852 (0.491, 1.2)	45	1.1 (0.692, 1.4)	42	0.040 (-0.334, 0.414)	42	0.204 (-0.170, 0.578)	42	0.681 (0.307, 1.1)	42	0.885 (0.511, 1.3)	30	0.059 (-0.383, 0.502)	29	0.312 (-0.136, 0.760)	29	0.808 (0.360, 1.3)	29	1.0 (0.590, 1.5)	0.98	0.73	0.99	0.84	0.99	0.9	0.99	0.94	0.6	0.28	0.99	0.73
3-caffeoylquinic acid	43	0.002 (-0.005, 0.008)	43	0.008 (0.001, 0.014)	43	0.014 (0.008, 0.021)	42	0.017 (0.011, 0.024)	46	0.002 (-0.004, 0.008)	45	0.006 (0.000, 0.013)	45	0.012 (0.006, 0.019)	45	0.017 (0.011, 0.023)	42	0.002 (-0.004, 0.009)	42	0.006 (0.000, 0.013)	42	0.014 (0.008, 0.021)	42	0.018 (0.011, 0.024)	30	0.002 (-0.005, 0.010)	29	0.007 (0.000, 0.015)	29	0.019 (0.011, 0.026)	29	0.024 (0.016, 0.031)	0.86	0.52	0.99	0.7	0.58	0.37	0.99	0.65	0.86	0.51	0.99	0.87
hydroxy-methoxycinnamic acid*	43	0.013 (-0.009, 0.035)	43	0.026 (0.004, 0.048)	43	0.045 (0.023, 0.067)	42	0.054 (0.032, 0.077)	46	0.012 (-0.009, 0.034)	45	0.024 (0.003, 0.046)	45	0.056 (0.034, 0.077)	45	0.073 (0.051, 0.094)	42	0.016 (-0.006, 0.039)	42	0.029 (0.006, 0.051)	42	0.055 (0.032, 0.077)	42	0.071 (0.049, 0.094)	30	0.009 (-0.017, 0.036)	29	0.021 (-0.006, 0.048)	29	0.036 (0.009, 0.063)	29	0.046 (0.019, 0.072)	0.8	0.32	0.99	0.51	0.97	0.8	0.99	0.93	0.99	0.93	0.99	0.96
hesperetin (x 10^2)	43	0.010 (-0.099, 0.119)	43	0.053 (-0.055, 0.162)	43	0.241 (0.132, 0.350)	42	0.269 (0.159, 0.379)	46	0.013 (-0.092, 0.118)	45	0.062 (-0.044, 0.169)	45	0.219 (0.113, 0.325)	45	0.253 (0.147, 0.360)	42	0.012 (-0.098, 0.122)	42	0.070 (-0.040, 0.180)	42	0.285 (0.174, 0.395)	42	0.302 (0.192, 0.413)	30	0.006 (-0.124, 0.137)	29	0.048 (-0.084, 0.180)	29	0.186 (0.054, 0.318)	29	0.201 (0.069, 0.334)	0.99	0.71	0.99	0.83	0.99	0.99	0.99	0.99	0.69	0.36	0.99	0.77
hesperetin-7'-sulfate (x 10^2)	41	0.015 (-0.070, 0.099)	41	0.077 (-0.007, 0.162)	41	0.135 (0.051, 0.220)	40	0.135 (0.049, 0.220)	43	0.018 (-0.065, 0.100)	42	0.060 (-0.024, 0.143)	42	0.162 (0.079, 0.246)	42	0.198 (0.114, 0.281)	39	0.015 (-0.071, 0.102)	39	0.082 (-0.004, 0.169)	39	0.149 (0.062, 0.235)	39	0.158 (0.071, 0.245)	28	0.010 (-0.092, 0.112)	27	0.044 (-0.060, 0.148)	27	0.063 (-0.041, 0.166)	27	0.070 (-0.034, 0.173)	0.79	0.3	0.99	0.48	0.7	0.33	0.99	0.61	0.91	0.98	0.99	0.98
4-methoxybenzoic acid-3-sulfate	43	0.006 (-0.113, 0.125)	43	0.068 (-0.051, 0.187)	43	0.147 (0.028, 0.267)	42	0.188 (0.068, 0.307)	46	0.009 (-0.106, 0.125)	45	0.061 (-0.055, 0.177)	45	0.137 (0.021, 0.253)	45	0.223 (0.107, 0.339)	42	0.021 (-0.100, 0.141)	42	0.089 (-0.031, 0.210)	42	0.161 (0.040, 0.281)	42	0.187 (0.067, 0.308)	30	0.010 (-0.132, 0.153)	29	0.080 (-0.064, 0.224)	29	0.147 (0.003, 0.291)	29	0.194 (0.050, 0.338)	0.99	0.97	0.99	0.99	0.92	0.8	0.99	0.93	0.91	0.71	0.99	0.89
5-(hydroxyphenyl)-gamma-valerolactone-sulfate	43	0.001 (-0.118, 0.121)	43	0.032 (-0.088, 0.151)	43	0.171 (0.051, 0.290)	42	0.313 (0.192, 0.434)	46	0.001 (-0.114, 0.117)	45	0.029 (-0.088, 0.145)	45	0.313 (0.197, 0.430)	45	0.585 (0.468, 0.703)	42	0.001 (-0.119, 0.122)	42	0.033 (-0.088, 0.154)	42	0.339 (0.218, 0.460)	42	0.506 (0.385, 0.627)	30	0.001 (-0.142, 0.144)	29	0.009 (-0.137, 0.154)	29	0.084 (-0.062, 0.229)	29	0.186 (0.040, 0.331)	<0.01	<0.01	0.06	<0.01	0.72	0.23	0.99	0.51	0.93	0.77	0.99	0.89
5-(hydroxyphenyl)-gamma-valerolactone (x 10^2)	43	0.100 (-0.863, 1.1)	43	0.418 (-0.544, 1.4)	43	2.0 (1.0, 2.9)	42	2.4 (1.4, 3.4)	46	0.096 (-0.835, 1.0)	45	0.499 (-0.440, 1.4)	44	1.3 (0.375, 2.3)	44	2.2 (1.3, 3.2)	42	0.100 (-0.874, 1.1)	42	0.646 (-0.328, 1.6)	42	2.9 (1.9, 3.9)	42	4.1 (3.1, 5.0)	30	0.095 (-1.058, 1.2)	29	0.576 (-0.594, 1.7)	29	1.2 (-0.012, 2.3)	28	1.4 (0.207, 2.6)	0.07	<0.01	0.32	0.03	0.63	0.19	0.99	0.46	0.03	0.01	0.44	0.13
3,4-dihydroxybenzoic acid methyl ester (x 10^2)	43	0.014 (-0.039, 0.067)	43	0.071 (0.018, 0.125)	43	0.115 (0.062, 0.168)	42	0.128 (0.075, 0.181)	46	0.014 (-0.038, 0.065)	45	0.069 (0.017, 0.120)	45	0.125 (0.074, 0.177)	45	0.157 (0.105, 0.208)	42	0.020 (-0.034, 0.073)	42	0.077 (0.024, 0.131)	42	0.126 (0.072, 0.180)	42	0.143 (0.090, 0.197)	30	0.012 (-0.051, 0.076)	29	0.054 (-0.010, 0.118)	29	0.089 (0.025, 0.153)	29	0.102 (0.038, 0.166)	0.97	0.6	0.99	0.75	0.86	0.56	0.99	0.82	0.97	0.98	0.99	0.98
3,4,5-trihydroxybenzoic acid methyl ester (x 10^2)	42	0.015 (-0.016, 0.045)	42	0.051 (0.021, 0.082)	42	0.089 (0.058, 0.121)	41	0.097 (0.065, 0.129)	45	0.013 (-0.017, 0.042)	44	0.045 (0.015, 0.075)	44	0.086 (0.055, 0.116)	44	0.108 (0.077, 0.139)	42	0.008 (-0.022, 0.039)	42	0.046 (0.015, 0.077)	41	0.072 (0.041, 0.103)	41	0.079 (0.047, 0.110)	30	0.010 (-0.026, 0.046)	30	0.049 (0.013, 0.086)	30	0.084 (0.047, 0.120)	30	0.097 (0.060, 0.134)	0.97	0.62	0.99	0.76	0.76	0.32	0.99	0.61	0.66	0.34	0.99	0.76
naringenin (x 10^2)	43	0.011 (-0.020, 0.043)	43	0.050 (0.018, 0.082)	43	0.088 (0.056, 0.121)	42	0.097 (0.064, 0.130)	46	0.007 (-0.023, 0.038)	45	0.027 (-0.004, 0.058)	45	0.076 (0.044, 0.107)	45	0.093 (0.061, 0.125)	42	0.009 (-0.023, 0.041)	42	0.048 (0.016, 0.080)	42	0.086 (0.054, 0.119)	42	0.095 (0.062, 0.128)	30	0.005 (-0.033, 0.043)	30	0.045 (0.007, 0.083)	30	0.074 (0.036, 0.112)	30	0.086 (0.048, 0.124)	0.99	0.97	0.99	0.99	0.89	0.81	0.99	0.93	0.9	0.72	0.99	0.89
naringenin-7-O-glucuronide (x 10^2)	43	0.055 (-0.892, 1.0)	43	1.3 (0.308, 2.2)	43	2.9 (2.0, 3.9)	42	3.4 (2.5, 4.4)	46	0.124 (-0.792, 1.0)	45	1.2 (0.246, 2.1)	45	3.7 (2.7, 4.6)	45	4.2 (3.3, 5.1)	42	0.144 (-0.814, 1.1)	42	1.6 (0.659, 2.6)	42	4.6 (3.6, 5.5)	42	4.9 (4.0, 5.9)	30	0.110 (-1.023, 1.2)	29	1.0 (-0.107, 2.2)	29	2.1 (0.947, 3.2)	29	2.4 (1.2, 3.5)	0.03	<0.01	0.26	0.04	0.98	0.88	0.99	0.94	0.48	0.17	0.99	0.59
3,4-dihydroxybenzoic acid	43	0.005 (-0.017, 0.026)	43	0.086 (0.064, 0.107)	43	0.134 (0.112, 0.155)	42	0.151 (0.130, 0.173)	46	0.006 (-0.015, 0.027)	45	0.077 (0.056, 0.098)	45	0.130 (0.109, 0.151)	45	0.148 (0.127, 0.169)	42	0.006 (-0.016, 0.028)	42	0.098 (0.077, 0.120)	42	0.147 (0.125, 0.169)	42	0.162 (0.140, 0.184)	30	0.006 (-0.020, 0.032)	29	0.090 (0.064, 0.116)	29	0.134 (0.108, 0.160)	29	0.149 (0.123, 0.175)	0.96	0.82	0.99	0.9	0.64	0.55	0.99	0.82	0.73	0.49	0.99	0.86
4-hydroxycinnamic acid (x 10^2)	43	0.022 (-0.073, 0.116)	43	0.139 (0.045, 0.234)	43	0.236 (0.141, 0.330)	42	0.264 (0.169, 0.359)	46	0.011 (-0.080, 0.103)	45	0.102 (0.010, 0.194)	45	0.247 (0.155, 0.339)	45	0.272 (0.180, 0.365)	42	0.032 (-0.064, 0.127)	42	0.171 (0.076, 0.267)	42	0.254 (0.159, 0.350)	42	0.278 (0.182, 0.373)	30	0.025 (-0.088, 0.138)	29	0.163 (0.048, 0.277)	29	0.250 (0.136, 0.364)	29	0.283 (0.169, 0.398)	0.99	0.99	0.99	0.99	0.83	0.82	0.99	0.93	0.87	0.9	0.99	0.94
trihydroxybenzaldehyde* (x 10^2)	43	0.031 (-0.206, 0.267)	43	0.665 (0.429, 0.902)	43	1.1 (0.824, 1.3)	42	1.1 (0.873, 1.3)	44	0.030 (-0.204, 0.264)	43	0.446 (0.210, 0.682)	43	0.897 (0.661, 1.1)	43	0.959 (0.723, 1.2)	39	0.029 (-0.219, 0.277)	39	0.689 (0.441, 0.938)	39	1.1 (0.812, 1.3)	39	1.1 (0.844, 1.3)	30	0.035 (-0.248, 0.318)	29	0.484 (0.197, 0.770)	29	0.716 (0.430, 1.0)	29	0.766 (0.479, 1.1)	0.49	0.26	0.91	0.42	0.69	0.53	0.99	0.82	0.14	0.08	0.84	0.35
2,3-dihydroxybenzoic acid	43	0.007 (-0.014, 0.028)	43	0.017 (-0.004, 0.038)	43	0.037 (0.016, 0.057)	42	0.059 (0.038, 0.080)	46	0.015 (-0.005, 0.035)	45	0.036 (0.015, 0.056)	45	0.069 (0.049, 0.089)	45	0.101 (0.081, 0.121)	42	0.010 (-0.011, 0.031)	42	0.022 (0.002, 0.043)	42	0.069 (0.048, 0.090)	42	0.093 (0.072, 0.114)	30	0.012 (-0.013, 0.036)	29	0.020 (-0.005, 0.046)	29	0.042 (0.017, 0.067)	29	0.067 (0.042, 0.092)	0.14	0.01	0.45	0.06	0.81	0.86	0.99	0.94	0.92	0.29	0.99	0.73
3-methylhippuric acid	43	0.002 (-0.001, 0.004)	43	0.004 (0.001, 0.006)	43	0.005 (0.002, 0.008)	42	0.006 (0.004, 0.009)	46	0.004 (0.001, 0.006)	45	0.008 (0.005, 0.010)	45	0.011 (0.008, 0.013)	45	0.014 (0.012, 0.016)	42	0.002 (-0.001, 0.004)	42	0.003 (0.001, 0.006)	42	0.005 (0.002, 0.007)	42	0.006 (0.004, 0.009)	30	0.001 (-0.002, 0.004)	29	0.003 (0.000, 0.006)	29	0.004 (0.001, 0.007)	29	0.005 (0.002, 0.008)	<0.01	<0.01	<0.01	<0.01	0.01	<0.01	0.13	0.02	0.01	<0.01	0.27	0.03
3-methoxybenzoic acid-4-sulfate	43	0.032 (-0.141, 0.205)	42	0.292 (0.118, 0.467)	42	0.532 (0.357, 0.706)	41	0.616 (0.441, 0.791)	45	0.056 (-0.113, 0.226)	44	0.371 (0.201, 0.542)	43	0.721 (0.549, 0.892)	42	0.870 (0.697, 1.0)	42	0.041 (-0.134, 0.216)	42	0.249 (0.074, 0.424)	41	0.459 (0.282, 0.635)	41	0.525 (0.348, 0.701)	30	0.127 (-0.080, 0.335)	29	0.448 (0.239, 0.657)	29	0.743 (0.533, 0.952)	29	0.900 (0.691, 1.1)	0.18	<0.01	0.51	0.04	0.64	0.5	0.99	0.79	<0.01	<0.01	0.27	0.03
Benzoic acid-4-O-glucuronide	43	0.006 (0.001, 0.012)	43	0.018 (0.013, 0.024)	43	0.028 (0.022, 0.033)	42	0.034 (0.029, 0.040)	46	0.004 (-0.001, 0.010)	45	0.012 (0.007, 0.017)	45	0.022 (0.017, 0.027)	45	0.028 (0.023, 0.033)	42	0.005 (-0.001, 0.010)	42	0.015 (0.010, 0.021)	42	0.024 (0.018, 0.029)	42	0.028 (0.022, 0.033)	30	0.003 (-0.003, 0.010)	29	0.009 (0.003, 0.016)	29	0.013 (0.007, 0.020)	29	0.017 (0.011, 0.024)	0.04	<0.01	0.27	0.02	0.04	0.01	0.26	0.09	0.1	0.02	0.71	0.17
2-hydroxybenzoic acid	43	0.003 (-0.002, 0.008)	43	0.009 (0.004, 0.014)	43	0.012 (0.008, 0.017)	42	0.015 (0.010, 0.020)	46	0.005 (0.000, 0.010)	46	0.010 (0.005, 0.015)	46	0.014 (0.009, 0.019)	46	0.017 (0.012, 0.022)	41	0.002 (-0.003, 0.008)	41	0.008 (0.003, 0.013)	41	0.013 (0.008, 0.018)	41	0.014 (0.009, 0.019)	31	0.002 (-0.004, 0.008)	30	0.008 (0.002, 0.014)	30	0.012 (0.006, 0.018)	30	0.014 (0.008, 0.020)	0.99	0.85	0.99	0.9	0.81	0.56	0.99	0.82	0.91	0.61	0.99	0.88
2-hydroxy-4-methoxybenzoic acid (x 10^2)	38	0.004 (-0.013, 0.021)	38	0.017 (0.001, 0.034)	38	0.030 (0.013, 0.047)	37	0.036 (0.019, 0.053)	40	0.005 (-0.012, 0.021)	40	0.024 (0.007, 0.041)	40	0.040 (0.024, 0.057)	40	0.048 (0.031, 0.065)	35	0.005 (-0.013, 0.022)	35	0.024 (0.006, 0.041)	35	0.037 (0.020, 0.055)	35	0.041 (0.023, 0.058)	27	0.002 (-0.018, 0.022)	26	0.009 (-0.012, 0.029)	26	0.014 (-0.007, 0.034)	26	0.016 (-0.005, 0.036)	0.46	0.11	0.89	0.23	0.45	0.17	0.99	0.43	0.99	0.73	0.99	0.89
2-hydroxycinnamic acid (x 10^2)	43	0.004 (-0.010, 0.018)	43	0.014 (0.000, 0.028)	43	0.017 (0.003, 0.030)	42	0.021 (0.007, 0.035)	46	0.004 (-0.010, 0.017)	46	0.008 (-0.005, 0.021)	46	0.009 (-0.004, 0.023)	46	0.018 (0.005, 0.032)	41	0.007 (-0.007, 0.021)	41	0.013 (-0.001, 0.027)	41	0.019 (0.005, 0.033)	41	0.022 (0.008, 0.036)	31	0.017 (0.001, 0.033)	30	0.040 (0.023, 0.056)	30	0.057 (0.041, 0.073)	30	0.065 (0.049, 0.082)	<0.01	<0.01	<0.01	<0.01	<0.01	<0.01	0.12	0.06	0.1	0.04	0.71	0.29
3-hydroxyphenylacetic acid	43	0.047 (-0.036, 0.131)	43	0.082 (-0.002, 0.166)	43	0.145 (0.062, 0.229)	42	0.309 (0.225, 0.393)	46	0.050 (-0.031, 0.131)	46	0.086 (0.006, 0.167)	46	0.151 (0.070, 0.232)	46	0.346 (0.265, 0.427)	41	0.042 (-0.043, 0.128)	41	0.096 (0.010, 0.182)	41	0.196 (0.110, 0.281)	41	0.428 (0.343, 0.514)	31	0.042 (-0.056, 0.141)	30	0.084 (-0.016, 0.183)	30	0.131 (0.031, 0.231)	30	0.271 (0.171, 0.371)	0.63	0.09	0.99	0.2	0.86	0.45	0.99	0.77	0.67	0.25	0.99	0.71
3-(3-hydroxyphenyl)propionic acid	43	0.001 (-0.016, 0.018)	43	0.003 (-0.014, 0.020)	43	0.006 (-0.011, 0.023)	42	0.019 (0.002, 0.036)	46	0.002 (-0.014, 0.019)	46	0.005 (-0.011, 0.022)	46	0.012 (-0.004, 0.029)	46	0.027 (0.011, 0.044)	41	0.002 (-0.016, 0.019)	41	0.004 (-0.013, 0.022)	41	0.011 (-0.006, 0.029)	41	0.026 (0.009, 0.044)	31	0.009 (-0.012, 0.029)	30	0.017 (-0.003, 0.037)	30	0.033 (0.013, 0.054)	30	0.046 (0.026, 0.066)	0.85	0.24	0.99	0.41	0.61	0.22	0.99	0.48	0.57	0.18	0.99	0.59
3-(4-hydroxy-3-methoxyphenyl)propionic acid	43	0.007 (-0.017, 0.031)	43	0.023 (-0.001, 0.047)	43	0.040 (0.016, 0.064)	42	0.051 (0.026, 0.075)	46	0.016 (-0.008, 0.039)	46	0.036 (0.013, 0.060)	46	0.062 (0.039, 0.086)	46	0.081 (0.058, 0.105)	41	0.013 (-0.012, 0.038)	41	0.050 (0.025, 0.075)	41	0.086 (0.061, 0.111)	41	0.106 (0.081, 0.130)	31	0.013 (-0.015, 0.042)	30	0.059 (0.030, 0.088)	30	0.089 (0.060, 0.118)	30	0.106 (0.077, 0.135)	0.09	<0.01	0.33	0.04	<0.01	<0.01	0.1	0.04	0.91	0.31	0.99	0.73
4-hydroxybenzoic acid	43	0.025 (-0.027, 0.076)	43	0.092 (0.041, 0.144)	43	0.139 (0.088, 0.191)	42	0.167 (0.116, 0.219)	46	0.028 (-0.022, 0.077)	46	0.066 (0.017, 0.116)	46	0.157 (0.108, 0.207)	46	0.199 (0.149, 0.248)	41	0.027 (-0.025, 0.079)	41	0.083 (0.031, 0.136)	41	0.129 (0.076, 0.181)	41	0.162 (0.110, 0.214)	31	0.039 (-0.021, 0.099)	30	0.110 (0.049, 0.171)	30	0.158 (0.097, 0.219)	30	0.200 (0.139, 0.261)	0.88	0.65	0.99	0.78	0.8	0.84	0.99	0.93	0.45	0.2	0.99	0.64
4-hydroxyhippuric acid	40	0.356 (-0.201, 0.913)	40	1.4 (0.821, 1.9)	40	2.3 (1.8, 2.9)	39	2.7 (2.2, 3.3)	43	0.311 (-0.226, 0.848)	43	1.0 (0.466, 1.5)	43	2.0 (1.5, 2.5)	43	2.5 (2.0, 3.1)	38	0.372 (-0.199, 0.944)	38	1.4 (0.824, 2.0)	38	2.2 (1.6, 2.8)	38	2.5 (2.0, 3.1)	29	0.355 (-0.299, 1.0)	28	1.3 (0.687, 2.0)	28	2.1 (1.4, 2.8)	28	2.6 (1.9, 3.3)	0.99	0.96	0.99	0.99	0.82	0.83	0.99	0.93	0.81	0.8	0.99	0.89
benzoic acid-4-sulfate	43	0.293 (-0.707, 1.3)	43	0.940 (-0.059, 1.9)	43	1.4 (0.421, 2.4)	42	1.9 (0.919, 2.9)	46	0.461 (-0.505, 1.4)	46	1.3 (0.320, 2.3)	46	2.9 (1.9, 3.8)	46	3.5 (2.5, 4.5)	41	0.291 (-0.733, 1.3)	41	0.989 (-0.034, 2.0)	41	1.5 (0.514, 2.6)	41	1.8 (0.814, 2.9)	31	0.395 (-0.782, 1.6)	30	0.951 (-0.240, 2.1)	30	1.4 (0.226, 2.6)	30	1.8 (0.611, 3.0)	0.35	0.05	0.83	0.14	0.3	0.09	0.87	0.32	0.31	0.08	0.99	0.35
epicatechin (x 10^2)	43	0.039 (-0.174, 0.252)	43	0.303 (0.090, 0.516)	43	0.665 (0.452, 0.878)	42	0.731 (0.516, 0.946)	46	0.069 (-0.137, 0.275)	46	0.282 (0.076, 0.489)	46	0.801 (0.595, 1.0)	46	0.951 (0.745, 1.2)	41	0.050 (-0.168, 0.268)	41	0.348 (0.130, 0.567)	41	0.695 (0.477, 0.914)	41	0.760 (0.542, 0.978)	31	0.062 (-0.189, 0.313)	30	0.333 (0.079, 0.588)	30	0.536 (0.282, 0.790)	30	0.581 (0.327, 0.835)	0.43	0.16	0.87	0.29	0.24	0.16	0.84	0.43	0.92	0.6	0.99	0.88
3,4-dihydroxy-5-methoxybenzoic acid (x 10^2)	43	0.031 (-0.093, 0.155)	43	0.249 (0.125, 0.373)	43	0.352 (0.228, 0.476)	42	0.376 (0.252, 0.501)	46	0.045 (-0.075, 0.164)	46	0.236 (0.116, 0.356)	46	0.414 (0.295, 0.534)	46	0.464 (0.344, 0.584)	41	0.025 (-0.102, 0.152)	41	0.263 (0.136, 0.390)	41	0.402 (0.275, 0.529)	41	0.432 (0.305, 0.559)	31	0.028 (-0.118, 0.174)	30	0.215 (0.067, 0.362)	30	0.313 (0.166, 0.461)	30	0.359 (0.211, 0.506)	0.97	0.65	0.99	0.78	0.99	0.75	0.99	0.93	0.89	0.78	0.99	0.89
hesperetin-3'-O-glucuronide	43	0.002 (-0.168, 0.172)	43	0.058 (-0.112, 0.228)	43	0.438 (0.268, 0.608)	42	0.517 (0.346, 0.689)	46	0.005 (-0.160, 0.169)	46	0.043 (-0.122, 0.207)	46	0.673 (0.509, 0.838)	46	0.772 (0.607, 0.937)	41	0.003 (-0.171, 0.178)	41	0.080 (-0.094, 0.254)	41	0.514 (0.339, 0.688)	41	0.567 (0.393, 0.741)	31	0.003 (-0.197, 0.204)	30	0.062 (-0.141, 0.265)	30	0.293 (0.090, 0.496)	30	0.356 (0.152, 0.559)	0.08	0.02	0.32	0.06	0.15	0.06	0.69	0.26	0.84	0.48	0.99	0.86
3-methoxy-4-hydroxyphenylacetic acid	43	0.129 (-0.260, 0.517)	43	0.384 (-0.004, 0.773)	43	0.642 (0.253, 1.0)	42	0.922 (0.530, 1.3)	46	0.158 (-0.218, 0.534)	46	0.440 (0.064, 0.815)	46	1.3 (0.910, 1.7)	46	1.7 (1.3, 2.1)	41	0.138 (-0.260, 0.536)	41	0.347 (-0.051, 0.745)	41	0.661 (0.263, 1.1)	41	1.0 (0.605, 1.4)	31	0.130 (-0.328, 0.588)	30	0.327 (-0.137, 0.790)	30	0.566 (0.102, 1.0)	30	0.842 (0.378, 1.3)	0.08	<0.01	0.32	0.04	0.21	0.06	0.79	0.26	0.16	0.06	0.88	0.29
4-methoxybenzoic acid-3-O-glucuronide	43	0.004 (-0.029, 0.037)	43	0.043 (0.010, 0.076)	43	0.099 (0.066, 0.133)	41	0.126 (0.092, 0.159)	46	0.004 (-0.029, 0.036)	46	0.024 (-0.008, 0.057)	46	0.074 (0.042, 0.106)	45	0.103 (0.071, 0.136)	41	0.003 (-0.031, 0.037)	41	0.034 (0.000, 0.068)	41	0.072 (0.038, 0.106)	41	0.085 (0.051, 0.119)	31	0.006 (-0.033, 0.046)	30	0.035 (-0.004, 0.075)	30	0.076 (0.037, 0.116)	30	0.100 (0.060, 0.140)	0.83	0.42	0.99	0.59	0.39	0.2	0.99	0.47	0.86	0.84	0.99	0.91
kaempferol	43	0.003 (-0.004, 0.010)	43	0.010 (0.003, 0.017)	43	0.020 (0.012, 0.027)	42	0.022 (0.015, 0.030)	46	0.002 (-0.005, 0.009)	46	0.010 (0.003, 0.017)	46	0.020 (0.013, 0.027)	46	0.022 (0.015, 0.029)	41	0.002 (-0.005, 0.009)	41	0.009 (0.001, 0.016)	41	0.017 (0.010, 0.025)	41	0.019 (0.012, 0.026)	31	0.003 (-0.006, 0.011)	30	0.015 (0.007, 0.024)	30	0.023 (0.015, 0.032)	30	0.028 (0.019, 0.036)	0.98	0.54	0.99	0.7	0.95	0.95	0.99	0.96	0.74	0.32	0.99	0.75
5-(3',4'-dihydroxyphenyl)-γ-valerolactone	43	0.001 (-0.175, 0.177)	43	0.024 (-0.152, 0.200)	43	0.416 (0.240, 0.592)	42	0.501 (0.323, 0.679)	46	0.001 (-0.169, 0.171)	46	0.027 (-0.143, 0.198)	46	0.415 (0.245, 0.585)	46	0.540 (0.369, 0.710)	41	0.001 (-0.180, 0.181)	41	0.018 (-0.163, 0.198)	41	0.279 (0.098, 0.459)	41	0.410 (0.230, 0.590)	31	0.001 (-0.206, 0.208)	30	0.015 (-0.195, 0.226)	30	0.124 (-0.086, 0.334)	30	0.190 (-0.020, 0.401)	0.38	0.06	0.83	0.15	0.08	0.03	0.42	0.18	0.92	0.56	0.99	0.88
4-hydroxybenzoic acid-3-O-glucuronide (x 10^2)	43	0.094 (-0.733, 0.922)	43	2.3 (1.5, 3.1)	43	3.5 (2.7, 4.3)	42	3.7 (2.8, 4.5)	46	0.066 (-0.733, 0.866)	46	1.6 (0.843, 2.4)	46	3.3 (2.5, 4.1)	46	3.6 (2.8, 4.4)	41	0.089 (-0.758, 0.937)	41	2.3 (1.5, 3.2)	41	3.3 (2.5, 4.2)	41	3.5 (2.6, 4.3)	31	0.071 (-0.903, 1.0)	30	1.6 (0.565, 2.5)	30	2.4 (1.4, 3.4)	30	2.6 (1.6, 3.6)	0.55	0.37	0.96	0.54	0.37	0.24	0.99	0.51	0.4	0.38	0.99	0.78
rosmarinic acid (x 10^2)	41	0.020 (-0.059, 0.100)	41	0.095 (0.016, 0.175)	41	0.164 (0.085, 0.244)	40	0.178 (0.098, 0.258)	43	0.023 (-0.055, 0.100)	43	0.082 (0.004, 0.159)	43	0.180 (0.102, 0.257)	43	0.227 (0.149, 0.304)	38	0.017 (-0.066, 0.099)	38	0.082 (-0.001, 0.164)	38	0.139 (0.056, 0.221)	38	0.150 (0.067, 0.232)	29	0.018 (-0.076, 0.113)	28	0.081 (-0.014, 0.177)	28	0.116 (0.020, 0.211)	28	0.135 (0.039, 0.230)	0.89	0.43	0.99	0.6	0.44	0.16	0.99	0.43	0.87	0.54	0.99	0.88
3,5-dimethoxy-4-hydroxycinnamic acid	43	0.001 (-0.004, 0.007)	43	0.010 (0.004, 0.015)	43	0.015 (0.010, 0.021)	42	0.017 (0.011, 0.022)	46	0.002 (-0.003, 0.008)	46	0.011 (0.006, 0.017)	46	0.020 (0.014, 0.025)	46	0.024 (0.019, 0.030)	41	0.002 (-0.004, 0.007)	41	0.016 (0.011, 0.022)	41	0.022 (0.016, 0.027)	41	0.026 (0.021, 0.032)	31	0.001 (-0.005, 0.008)	30	0.012 (0.005, 0.019)	30	0.017 (0.010, 0.024)	30	0.020 (0.013, 0.026)	0.43	0.09	0.87	0.2	0.5	0.35	0.99	0.63	0.82	0.74	0.99	0.89
3-methoxybenzoic acid-4-O-glucuronide	43	0.016 (-0.140, 0.173)	43	0.157 (0.001, 0.314)	43	0.327 (0.171, 0.484)	42	0.394 (0.236, 0.552)	46	0.031 (-0.121, 0.182)	46	0.158 (0.007, 0.309)	46	0.531 (0.379, 0.682)	46	0.625 (0.473, 0.777)	41	0.038 (-0.123, 0.198)	41	0.207 (0.046, 0.367)	41	0.394 (0.234, 0.555)	41	0.462 (0.302, 0.623)	31	0.034 (-0.150, 0.219)	30	0.137 (-0.050, 0.324)	30	0.238 (0.051, 0.425)	30	0.285 (0.098, 0.471)	0.12	0.04	0.38	0.11	0.19	0.13	0.75	0.38	0.66	0.46	0.99	0.84
hydroxy-methoxybenzoic acid*	43	0.003 (-0.017, 0.023)	43	#VALUE!	43	0.059 (0.039, 0.079)	42	0.065 (0.045, 0.085)	46	0.004 (-0.015, 0.024)	46	0.036 (0.016, 0.055)	46	0.066 (0.046, 0.085)	46	0.075 (0.056, 0.095)	41	0.005 (-0.016, 0.025)	41	0.059 (0.039, 0.080)	41	0.084 (0.064, 0.105)	41	0.090 (0.069, 0.110)	31	0.009 (-0.015, 0.033)	30	0.088 (0.064, 0.111)	30	0.120 (0.097, 0.144)	30	0.133 (0.109, 0.157)	<0.01	<0.01	0.02	<0.01	<0.01	<0.01	0.01	0.01	0.21	0.06	0.99	0.29
hydroxybenzoic acid*	43	0.001 (-0.002, 0.004)	43	0.004 (0.002, 0.007)	43	0.006 (0.003, 0.009)	42	0.010 (0.007, 0.013)	46	0.001 (-0.002, 0.003)	46	0.003 (0.000, 0.006)	46	0.006 (0.003, 0.008)	46	0.010 (0.008, 0.013)	41	0.001 (-0.002, 0.004)	41	0.004 (0.001, 0.007)	41	0.007 (0.004, 0.010)	40	0.013 (0.010, 0.016)	31	0.001 (-0.003, 0.004)	30	0.002 (-0.001, 0.006)	30	0.004 (0.001, 0.007)	30	0.005 (0.002, 0.009)	0.39	<0.01	0.83	0.04	0.99	0.78	0.99	0.93	0.52	0.05	0.99	0.29
3-hydroxyhippuric acid	43	0.095 (-0.374, 0.563)	43	0.292 (-0.177, 0.761)	43	0.739 (0.270, 1.2)	42	1.8 (1.3, 2.2)	46	0.204 (-0.249, 0.657)	46	0.423 (-0.030, 0.877)	46	1.1 (0.689, 1.6)	46	2.5 (2.0, 2.9)	41	0.178 (-0.302, 0.658)	41	0.390 (-0.090, 0.870)	41	0.879 (0.399, 1.4)	41	1.5 (0.986, 1.9)	31	0.218 (-0.334, 0.770)	30	0.555 (-0.005, 1.1)	30	0.957 (0.397, 1.5)	30	1.6 (1.1, 2.2)	0.27	0.02	0.72	0.07	0.05	0.02	0.32	0.14	0.4	0.04	0.99	0.29
3-hydroxybenzoic acid-4-O-glucuronide (x 10^2)	43	0.061 (-0.307, 0.430)	43	1.0 (0.639, 1.4)	43	1.5 (1.1, 1.9)	42	1.6 (1.3, 2.0)	46	0.066 (-0.290, 0.423)	46	0.613 (0.256, 0.969)	46	1.3 (0.988, 1.7)	46	1.6 (1.2, 1.9)	41	0.108 (-0.269, 0.486)	41	0.967 (0.590, 1.3)	41	1.4 (1.1, 1.8)	41	1.5 (1.2, 1.9)	31	0.076 (-0.358, 0.510)	30	0.550 (0.111, 0.988)	30	0.850 (0.411, 1.3)	30	0.907 (0.469, 1.3)	0.08	0.06	0.32	0.14	0.14	0.1	0.65	0.34	0.14	0.16	0.84	0.59
3-methoxybenzoic acid (x 10^2)	40	0.098 (-0.233, 0.429)	40	0.223 (-0.108, 0.554)	40	0.424 (0.093, 0.755)	39	0.525 (0.192, 0.858)	43	0.064 (-0.255, 0.383)	43	0.246 (-0.073, 0.566)	43	0.332 (0.012, 0.651)	43	0.416 (0.096, 0.736)	39	0.063 (-0.272, 0.398)	39	0.395 (0.059, 0.730)	39	0.554 (0.219, 0.890)	39	0.626 (0.291, 0.962)	28	0.078 (-0.318, 0.474)	27	0.597 (0.198, 0.997)	27	0.962 (0.563, 1.4)	27	1.1 (0.702, 1.5)	0.08	0.06	0.32	0.14	0.03	0.05	0.23	0.23	0.85	0.55	0.99	0.88
3,4-dimethoxybenzoic acid methyl ester (x 10^2)	43	0.020 (-0.040, 0.080)	43	0.100 (0.040, 0.160)	43	0.159 (0.099, 0.219)	42	0.179 (0.119, 0.239)	46	0.034 (-0.024, 0.092)	46	0.115 (0.057, 0.172)	46	0.190 (0.132, 0.248)	46	0.228 (0.170, 0.286)	42	0.018 (-0.043, 0.078)	41	0.105 (0.044, 0.166)	41	0.193 (0.132, 0.254)	41	0.213 (0.152, 0.274)	30	0.014 (-0.057, 0.086)	29	0.063 (-0.009, 0.135)	29	0.094 (0.021, 0.166)	28	0.116 (0.043, 0.188)	0.36	0.1	0.83	0.21	0.9	0.33	0.99	0.61	0.72	0.73	0.99	0.89
3,4-dihydroxy-5-methoxybenzoic acid	43	0.002 (-0.005, 0.008)	43	0.008 (0.001, 0.014)	43	0.012 (0.006, 0.018)	42	0.014 (0.007, 0.020)	46	0.004 (-0.002, 0.010)	46	0.007 (0.001, 0.013)	46	0.010 (0.004, 0.016)	46	0.013 (0.006, 0.019)	42	0.002 (-0.004, 0.009)	41	0.009 (0.002, 0.016)	41	0.015 (0.009, 0.022)	41	0.017 (0.010, 0.023)	30	0.003 (-0.004, 0.011)	29	0.014 (0.007, 0.022)	29	0.021 (0.013, 0.029)	29	0.024 (0.016, 0.032)	0.08	0.12	0.32	0.23	0.02	0.05	0.13	0.24	0.98	0.62	0.99	0.88
4-methoxybenzaldehyde	42	0.001 (-0.001, 0.003)	42	0.003 (0.002, 0.005)	42	0.006 (0.004, 0.007)	41	0.007 (0.005, 0.009)	46	0.001 (-0.001, 0.002)	46	0.002 (0.001, 0.004)	46	0.004 (0.002, 0.006)	46	0.005 (0.003, 0.007)	42	0.001 (-0.001, 0.003)	41	0.005 (0.003, 0.007)	41	0.008 (0.006, 0.009)	41	0.008 (0.007, 0.010)	30	0.001 (-0.001, 0.003)	29	0.006 (0.004, 0.008)	29	0.009 (0.007, 0.011)	29	0.011 (0.008, 0.013)	<0.01	<0.01	<0.01	<0.01	<0.01	<0.01	<0.01	0.01	0.95	0.59	0.99	0.88
4-valerolactone (x 10^2)	43	0.059 (-0.193, 0.311)	43	0.374 (0.122, 0.626)	43	0.464 (0.212, 0.716)	42	0.545 (0.291, 0.798)	46	0.032 (-0.212, 0.275)	46	0.140 (-0.104, 0.384)	46	0.340 (0.096, 0.583)	46	0.416 (0.172, 0.660)	42	0.044 (-0.211, 0.299)	41	0.207 (-0.050, 0.464)	41	0.414 (0.157, 0.671)	41	0.468 (0.211, 0.725)	30	0.044 (-0.258, 0.345)	29	0.389 (0.084, 0.693)	29	0.544 (0.239, 0.849)	29	0.585 (0.280, 0.890)	0.95	0.82	0.99	0.9	0.95	0.78	0.99	0.93	0.99	0.85	0.99	0.91
cyanidin-3-O-glucoside	42	0.021 (-0.126, 0.168)	42	0.079 (-0.068, 0.226)	42	0.129 (-0.018, 0.276)	41	0.092 (-0.056, 0.240)	45	0.006 (-0.136, 0.148)	45	0.028 (-0.114, 0.170)	45	0.032 (-0.111, 0.174)	45	0.032 (-0.110, 0.175)	41	0.002 (-0.147, 0.151)	40	0.158 (0.008, 0.308)	40	0.168 (0.018, 0.318)	40	0.168 (0.018, 0.318)	29	0.000 (-0.177, 0.177)	28	0.004 (-0.175, 0.183)	28	0.006 (-0.173, 0.185)	28	0.007 (-0.172, 0.185)	0.74	0.49	0.99	0.66	0.82	0.61	0.99	0.86	0.24	0.17	0.99	0.59
ellagic acid	43	0.043 (-0.054, 0.139)	43	0.084 (-0.012, 0.181)	40	0.282 (0.184, 0.381)	39	0.397 (0.298, 0.496)	46	0.006 (-0.087, 0.100)	45	0.028 (-0.066, 0.122)	40	0.208 (0.111, 0.306)	41	0.265 (0.168, 0.362)	41	0.009 (-0.090, 0.107)	40	0.110 (0.011, 0.210)	38	0.353 (0.252, 0.454)	38	0.386 (0.285, 0.487)	30	0.006 (-0.109, 0.121)	29	0.044 (-0.072, 0.161)	27	0.188 (0.069, 0.307)	27	0.225 (0.106, 0.344)	0.31	0.06	0.78	0.14	0.61	0.84	0.99	0.93	0.07	<0.01	0.71	0.12
3-hydroxy-4-methoxybenzoic acid	43	0.005 (-0.017, 0.027)	43	0.057 (0.035, 0.079)	43	0.085 (0.063, 0.108)	42	0.096 (0.074, 0.119)	46	0.008 (-0.014, 0.029)	46	0.046 (0.025, 0.068)	46	0.071 (0.050, 0.093)	46	0.082 (0.061, 0.104)	42	0.008 (-0.014, 0.031)	41	0.094 (0.071, 0.116)	41	0.129 (0.107, 0.152)	41	0.140 (0.117, 0.163)	30	0.018 (-0.009, 0.045)	29	0.111 (0.084, 0.138)	29	0.151 (0.124, 0.178)	29	0.166 (0.139, 0.193)	<0.01	<0.01	<0.01	<0.01	<0.01	<0.01	<0.01	<0.01	0.75	0.82	0.99	0.9
4-Hydroxy-3,5-dimethoxybenzoic acid	43	0.002 (-0.003, 0.008)	43	0.016 (0.010, 0.021)	43	0.025 (0.019, 0.031)	42	0.027 (0.021, 0.033)	46	0.003 (-0.003, 0.009)	46	0.014 (0.008, 0.020)	46	0.026 (0.020, 0.031)	46	0.029 (0.023, 0.034)	42	0.003 (-0.003, 0.009)	41	0.019 (0.013, 0.025)	41	0.032 (0.026, 0.038)	41	0.035 (0.029, 0.041)	30	0.004 (-0.003, 0.011)	29	0.019 (0.012, 0.026)	29	0.031 (0.024, 0.038)	29	0.035 (0.028, 0.042)	0.55	0.17	0.96	0.32	0.08	0.03	0.41	0.18	0.91	0.89	0.99	0.94
4-methoxybenzoic acid	43	0.003 (-0.012, 0.018)	43	0.016 (0.001, 0.031)	43	0.022 (0.008, 0.037)	42	0.031 (0.016, 0.046)	46	0.004 (-0.010, 0.018)	46	0.007 (-0.008, 0.021)	46	0.013 (-0.001, 0.027)	45	0.016 (0.002, 0.031)	42	0.002 (-0.013, 0.017)	42	0.011 (-0.003, 0.026)	42	0.026 (0.012, 0.041)	42	0.028 (0.013, 0.043)	30	0.004 (-0.013, 0.021)	28	0.008 (-0.010, 0.026)	28	0.012 (-0.006, 0.030)	28	0.014 (-0.004, 0.032)	0.59	0.34	0.98	0.53	0.9	0.9	0.99	0.94	0.1	0.07	0.71	0.35
catechin* (x 10^2)	40	0.040 (-1.255, 1.3)	40	0.745 (-0.550, 2.0)	40	2.0 (0.664, 3.3)	39	2.6 (1.3, 3.9)	44	0.129 (-1.106, 1.4)	44	0.600 (-0.635, 1.8)	44	2.7 (1.4, 3.9)	44	3.4 (2.2, 4.6)	39	0.153 (-1.158, 1.5)	38	0.713 (-0.612, 2.0)	38	2.6 (1.3, 3.9)	38	3.3 (2.0, 4.6)	27	0.155 (-1.421, 1.7)	26	0.566 (-1.035, 2.2)	26	2.4 (0.757, 4.0)	26	3.2 (1.6, 4.8)	0.99	0.84	0.99	0.9	0.99	0.75	0.99	0.93	0.9	0.61	0.99	0.88
hydroxybenzoic acid-sulfate*/ dhBA	40	0.004 (-0.124, 0.133)	40	0.178 (0.050, 0.307)	40	0.279 (0.151, 0.408)	39	0.318 (0.188, 0.447)	44	0.007 (-0.115, 0.130)	44	0.208 (0.085, 0.330)	44	0.495 (0.372, 0.617)	44	0.544 (0.421, 0.667)	39	0.006 (-0.124, 0.136)	39	0.197 (0.067, 0.327)	39	0.287 (0.156, 0.417)	39	0.303 (0.173, 0.433)	27	0.010 (-0.146, 0.167)	26	0.251 (0.092, 0.410)	26	0.381 (0.222, 0.539)	26	0.404 (0.245, 0.563)	0.08	0.03	0.32	0.09	0.27	0.18	0.87	0.43	0.01	<0.01	0.27	0.12
4-Hydroxy-3-methoxybenzoic acid methyl ester	40	0.004 (-0.033, 0.040)	40	0.044 (0.008, 0.081)	40	0.070 (0.033, 0.106)	38	0.040 (0.002, 0.077)	44	0.002 (-0.033, 0.037)	44	0.004 (-0.031, 0.039)	44	0.007 (-0.028, 0.042)	44	0.009 (-0.026, 0.044)	40	0.001 (-0.036, 0.038)	39	0.004 (-0.033, 0.041)	38	0.007 (-0.030, 0.044)	38	0.008 (-0.029, 0.045)	26	0.002 (-0.043, 0.048)	25	0.005 (-0.042, 0.051)	24	0.006 (-0.040, 0.053)	24	0.008 (-0.039, 0.054)	0.37	0.58	0.83	0.73	0.46	0.44	0.99	0.76	0.34	0.43	0.99	0.82
3-methoxybenzoic acid	35	7.0 (-13.292, 27.3)	35	31.8 (11.5, 52.1)	35	53.0 (32.7, 73.3)	34	60.7 (40.2, 81.2)	38	7.8 (-11.718, 27.2)	37	36.1 (16.4, 55.7)	37	72.8 (53.2, 92.5)	37	90.5 (70.8, 110)	34	8.9 (-11.725, 29.4)	34	49.0 (28.4, 69.6)	34	74.8 (54.2, 95.3)	34	81.6 (61.0, 102)	23	5.6 (-19.430, 30.6)	22	37.6 (12.2, 63.1)	22	53.3 (27.8, 78.7)	22	61.7 (36.3, 87.2)	0.49	0.13	0.91	0.25	0.67	0.83	0.99	0.93	0.71	0.43	0.99	0.82
hippuric acid	35	8.5 (-4.572, 21.6)	35	26.3 (13.2, 39.4)	35	45.0 (31.9, 58.1)	34	58.1 (44.9, 71.3)	38	10.7 (-1.807, 23.3)	37	28.5 (15.9, 41.2)	37	58.1 (45.4, 70.7)	37	77.8 (65.1, 90.5)	34	9.0 (-4.218, 22.3)	34	26.0 (12.8, 39.3)	34	48.0 (34.8, 61.3)	34	58.7 (45.4, 72.0)	23	8.3 (-7.809, 24.4)	22	21.6 (5.2, 38.0)	22	34.1 (17.7, 50.5)	22	45.6 (29.2, 61.9)	0.17	0.02	0.51	0.06	0.18	0.04	0.74	0.21	0.71	0.31	0.99	0.73
2-methoxybenzoic acid (x 10^2)	35	0.002 (-0.008, 0.011)	35	0.008 (-0.002, 0.017)	35	0.013 (0.004, 0.023)	34	0.017 (0.008, 0.027)	38	0.002 (-0.007, 0.011)	38	0.008 (-0.001, 0.017)	38	0.012 (0.003, 0.021)	38	0.014 (0.005, 0.024)	34	0.003 (-0.007, 0.013)	34	0.013 (0.003, 0.023)	34	0.020 (0.011, 0.030)	34	0.024 (0.015, 0.034)	23	0.002 (-0.009, 0.014)	22	0.017 (0.005, 0.028)	22	0.022 (0.010, 0.034)	22	0.024 (0.012, 0.036)	0.8	0.42	0.99	0.59	0.24	0.1	0.84	0.34	0.82	0.59	0.99	0.88
3-(phenyl)propionic acid	35	0.003 (-0.036, 0.042)	35	0.013 (-0.025, 0.052)	35	0.019 (-0.020, 0.057)	34	0.019 (-0.020, 0.058)	38	0.002 (-0.035, 0.039)	38	0.003 (-0.034, 0.040)	38	0.007 (-0.030, 0.044)	38	0.009 (-0.028, 0.046)	34	0.002 (-0.037, 0.041)	34	0.020 (-0.019, 0.060)	34	0.043 (0.004, 0.082)	34	0.047 (0.008, 0.086)	23	0.003 (-0.045, 0.050)	22	0.055 (0.007, 0.104)	22	0.088 (0.040, 0.136)	22	0.092 (0.044, 0.140)	0.12	0.04	0.38	0.12	0.02	0.01	0.13	0.11	0.98	0.75	0.99	0.89
cyanidin-diglucuronide*	35	0.003 (-0.002, 0.007)	35	0.007 (0.002, 0.011)	35	0.010 (0.006, 0.015)	34	0.010 (0.006, 0.014)	38	0.001 (-0.003, 0.005)	38	0.004 (0.000, 0.008)	38	0.006 (0.002, 0.010)	38	0.008 (0.003, 0.012)	34	0.001 (-0.003, 0.005)	34	0.006 (0.002, 0.010)	34	0.010 (0.005, 0.014)	34	0.011 (0.006, 0.015)	23	0.001 (-0.004, 0.006)	22	0.006 (0.001, 0.011)	22	0.008 (0.003, 0.014)	22	0.009 (0.004, 0.015)	0.59	0.74	0.98	0.84	0.29	0.49	0.87	0.79	0.32	0.35	0.99	0.76
4-hydroxy-3-methoxybenzoic acid (vanillic acid)	35	0.005 (-0.055, 0.065)	35	0.113 (0.053, 0.173)	35	0.144 (0.084, 0.204)	34	0.154 (0.093, 0.214)	38	0.007 (-0.051, 0.065)	38	0.041 (-0.017, 0.098)	38	0.075 (0.018, 0.133)	38	0.095 (0.037, 0.153)	34	0.009 (-0.052, 0.070)	34	0.081 (0.020, 0.142)	34	0.115 (0.054, 0.176)	34	0.125 (0.064, 0.186)	23	0.010 (-0.064, 0.085)	22	0.093 (0.017, 0.168)	22	0.130 (0.055, 0.206)	22	0.146 (0.071, 0.221)	0.73	0.54	0.99	0.7	0.99	0.75	0.99	0.93	0.46	0.43	0.99	0.82

## Sheet: TableS5
Supplementary Table 5: Cumulative excretion by age group adjusted for total flavonoid intake. Values are mean (95% CI) and shown as 10^2 where indicated. P= P values for time x group interaction calculated from a linear mixed-effect model; P24= P values for group compariosn at 24 hours calculated from a linear mixed-effect model; Q= false discovery rate adjusted p values.
Metabolite (ng)	Older (T=0)		Older (T=3.5)		Older (T=7)		Older (T=24)		Younger (T=0)		Younger (T=3.5)		Younger (T=7)		Younger (T=24)		Age
	n=	mean (95% CI)	n=	mean (95% CI)	n=	mean (95% CI)	n=	mean (95% CI)	n=	mean (95% CI)	n=	mean (95% CI)	n=	mean (95% CI)	n=	mean (95% CI)	P	P-24	Q	Q-24
2,4-dihydroxybenzoic acid (x 10^2)	83	0.032 (-0.058, 0.122)	82	0.161 (0.071, 0.252)	81	0.289 (0.199, 0.380)	80	0.363 (0.272, 0.453)	67	0.039 (-0.062, 0.140)	66	0.215 (0.114, 0.316)	66	0.341 (0.239, 0.442)	66	0.383 (0.281, 0.484)	0.78	0.79	0.99	0.97
2,5-dihydroxybenzoic acid	89	0.012 (-0.005, 0.029)	88	0.030 (0.013, 0.047)	88	0.065 (0.048, 0.082)	87	0.098 (0.081, 0.115)	72	0.019 (-0.001, 0.038)	71	0.036 (0.016, 0.055)	71	0.081 (0.062, 0.101)	71	0.113 (0.094, 0.132)	0.61	0.29	0.99	0.65
3-(hydroxyphenyl)-hydroxypropanoic acid*	82	0.071 (-0.119, 0.262)	81	0.161 (-0.030, 0.353)	81	0.416 (0.224, 0.607)	80	0.859 (0.666, 1.05)	68	0.111 (-0.099, 0.322)	67	0.306 (0.094, 0.517)	67	0.657 (0.445, 0.868)	67	0.965 (0.754, 1.18)	0.5	0.5	0.99	0.83
3,4-dihydroxybenzaldehyde (x 10^2)	89	0.006 (-0.070, 0.082)	88	0.140 (0.064, 0.216)	88	0.282 (0.206, 0.358)	86	0.336 (0.259, 0.412)	72	0.069 (-0.016, 0.154)	71	0.225 (0.140, 0.310)	71	0.348 (0.262, 0.433)	71	0.403 (0.318, 0.489)	0.97	0.28	0.99	0.65
3-(dihydroxyphenyl)propionic acid*	89	0.003 (-0.005, 0.010)	88	0.010 (0.003, 0.018)	88	0.026 (0.019, 0.034)	87	0.038 (0.031, 0.046)	72	0.004 (-0.005, 0.012)	71	0.018 (0.010, 0.026)	71	0.042 (0.034, 0.050)	70	0.053 (0.044, 0.061)	0.02	0.02	0.15	0.18
3,4-dihydroxyphenylacetic acid	89	0.033 (-0.025, 0.092)	88	0.101 (0.042, 0.159)	88	0.238 (0.180, 0.297)	87	0.330 (0.271, 0.389)	72	0.027 (-0.038, 0.093)	71	0.094 (0.028, 0.159)	71	0.245 (0.179, 0.310)	71	0.341 (0.275, 0.407)	0.97	0.82	0.99	0.97
4-methylhippuric acid	89	0.002 (0.001, 0.003)	88	0.003 (0.002, 0.004)	88	0.004 (0.003, 0.005)	87	0.005 (0.004, 0.006)	72	0.000 (-0.001, 0.001)	71	0.002 (0.001, 0.003)	71	0.002 (0.001, 0.004)	71	0.003 (0.002, 0.004)	0.4	0.01	0.94	0.13
3-hydroxycinnamic acid (x 10^2)	89	0.049 (-0.114, 0.212)	88	0.298 (0.134, 0.462)	88	0.525 (0.362, 0.689)	87	0.836 (0.672, 1.000)	72	0.176 (-0.007, 0.359)	71	0.501 (0.317, 0.684)	71	0.820 (0.637, 1.00)	71	1.11 (0.928, 1.29)	0.35	0.04	0.94	0.26
3-methoxycinnamic acid	89	0.009 (-0.009, 0.027)	88	0.024 (0.006, 0.042)	88	0.041 (0.023, 0.059)	87	0.058 (0.040, 0.076)	72	0.007 (-0.013, 0.027)	71	0.021 (0.000, 0.041)	71	0.030 (0.010, 0.051)	71	0.038 (0.018, 0.059)	0.37	0.2	0.94	0.6
4-hydroxybenzaldehyde	89	0.004 (-0.005, 0.014)	88	0.019 (0.010, 0.029)	88	0.035 (0.025, 0.044)	87	0.044 (0.035, 0.054)	72	0.008 (-0.003, 0.018)	71	0.023 (0.013, 0.034)	71	0.034 (0.023, 0.045)	71	0.039 (0.029, 0.050)	0.44	0.52	0.94	0.84
4-hydroxybenzyl alcohol	89	0.018 (-0.019, 0.054)	88	0.048 (0.012, 0.085)	83	0.125 (0.087, 0.163)	82	0.163 (0.126, 0.201)	72	0.010 (-0.031, 0.051)	71	0.035 (-0.007, 0.076)	68	0.104 (0.063, 0.146)	66	0.151 (0.108, 0.193)	0.98	0.67	0.99	0.93
6-methoxysalicyclic acid (x 10^2)	89	0.015 (-0.032, 0.062)	88	0.073 (0.026, 0.121)	88	0.116 (0.069, 0.163)	87	0.155 (0.108, 0.202)	72	0.022 (-0.031, 0.075)	70	0.066 (0.013, 0.119)	70	0.098 (0.045, 0.151)	70	0.118 (0.065, 0.171)	0.47	0.35	0.98	0.74
4-Hydroxy-3-methoxyacetophenone	89	0.003 (-0.003, 0.009)	88	0.010 (0.004, 0.016)	88	0.019 (0.013, 0.025)	87	0.025 (0.019, 0.031)	72	0.006 (-0.001, 0.013)	71	0.019 (0.012, 0.026)	71	0.031 (0.025, 0.038)	71	0.037 (0.031, 0.044)	0.01	0.01	0.12	0.13
benzoylglutamic acid	89	0.003 (-0.001, 0.006)	88	0.006 (0.002, 0.009)	88	0.011 (0.008, 0.014)	87	0.017 (0.013, 0.020)	72	0.003 (0.000, 0.007)	71	0.006 (0.002, 0.010)	71	0.010 (0.006, 0.014)	71	0.014 (0.010, 0.017)	0.25	0.29	0.81	0.65
3,4-dihydroxycinnamic acid (x 10^2)	89	0.069 (-0.213, 0.351)	88	0.276 (-0.007, 0.559)	88	0.715 (0.432, 0.999)	87	0.906 (0.621, 1.19)	72	0.044 (-0.272, 0.360)	71	0.244 (-0.072, 0.561)	71	0.729 (0.412, 1.05)	71	0.944 (0.627, 1.26)	0.98	0.87	0.99	0.97
3-caffeoylquinic acid	89	0.002 (-0.003, 0.006)	88	0.006 (0.001, 0.011)	88	0.012 (0.007, 0.017)	87	0.016 (0.011, 0.021)	72	0.003 (-0.003, 0.008)	71	0.007 (0.002, 0.013)	71	0.017 (0.011, 0.022)	71	0.021 (0.015, 0.026)	0.43	0.25	0.94	0.65
hydroxy-methoxycinnamic acid*	89	0.014 (-0.003, 0.032)	88	0.027 (0.010, 0.044)	88	0.053 (0.036, 0.070)	87	0.066 (0.049, 0.084)	72	0.012 (-0.008, 0.031)	71	0.024 (0.004, 0.043)	71	0.045 (0.026, 0.065)	71	0.059 (0.040, 0.078)	0.95	0.6	0.99	0.86
hesperetin (x 10^2)	89	0.009 (-0.074, 0.092)	88	0.056 (-0.027, 0.139)	88	0.230 (0.147, 0.314)	87	0.262 (0.178, 0.346)	72	0.012 (-0.080, 0.105)	71	0.064 (-0.029, 0.157)	71	0.247 (0.154, 0.340)	71	0.264 (0.171, 0.357)	0.99	0.97	0.99	0.97
hesperetin-7'-sulfate (x 10^2)	84	0.017 (-0.048, 0.083)	83	0.070 (0.005, 0.136)	83	0.152 (0.087, 0.218)	82	0.171 (0.105, 0.237)	67	0.012 (-0.062, 0.086)	66	0.065 (-0.009, 0.140)	66	0.112 (0.038, 0.187)	66	0.121 (0.047, 0.195)	0.67	0.36	0.99	0.74
4-methoxybenzoic acid-3-sulfate (x 10^2)	89	-0.849 (-10.040, 8.34)	88	4.95 (-4.281, 14.17)	88	12.86 (3.63, 22.08)	87	19.36 (10.10, 28.62)	72	3.69 (-6.629, 14.00)	71	10.58 (0.240, 20.92)	71	17.55 (7.20, 27.89)	71	21.04 (10.70, 31.38)	0.91	0.83	0.99	0.97
5-(hydroxyphenyl)-gamma-valerolactone-sulfate	89	0.022 (-0.069, 0.114)	88	0.052 (-0.040, 0.144)	88	0.270 (0.178, 0.363)	87	0.485 (0.392, 0.578)	72	-0.025 (-0.127, 0.078)	71	-0.003 (-0.106, 0.100)	71	0.209 (0.106, 0.312)	71	0.350 (0.247, 0.452)	0.64	0.07	0.99	0.34
5-(hydroxyphenyl)-gamma-valerolactone	89	0.002 (-0.006, 0.009)	88	0.005 (-0.002, 0.013)	87	0.017 (0.010, 0.025)	86	0.024 (0.017, 0.032)	72	0.000 (-0.008, 0.008)	71	0.005 (-0.003, 0.014)	71	0.021 (0.013, 0.030)	70	0.029 (0.021, 0.037)	0.69	0.42	0.99	0.78
3,4-dihydroxybenzoic acid methyl ester (x 10^2)	89	0.010 (-0.031, 0.051)	88	0.066 (0.025, 0.107)	88	0.116 (0.075, 0.157)	87	0.138 (0.097, 0.180)	72	0.021 (-0.025, 0.068)	71	0.073 (0.026, 0.119)	71	0.116 (0.069, 0.162)	71	0.131 (0.085, 0.177)	0.88	0.83	0.99	0.97
3,4,5-trihydroxybenzoic acid methyl ester (x 10^2)	87	0.011 (-0.013, 0.035)	86	0.046 (0.022, 0.070)	86	0.085 (0.060, 0.109)	85	0.100 (0.076, 0.123)	72	0.012 (-0.014, 0.038)	72	0.050 (0.024, 0.076)	71	0.080 (0.053, 0.107)	71	0.089 (0.063, 0.116)	0.78	0.6	0.99	0.86
naringenin (x 10^2)	89	0.005 (-0.019, 0.030)	88	0.035 (0.010, 0.059)	88	0.079 (0.054, 0.105)	87	0.093 (0.067, 0.119)	72	0.012 (-0.015, 0.039)	72	0.052 (0.024, 0.079)	72	0.086 (0.058, 0.114)	72	0.096 (0.068, 0.124)	0.87	0.89	0.99	0.97
naringenin-7-O-glucuronide	89	0.001 (-0.006, 0.008)	88	0.013 (0.005, 0.020)	88	0.034 (0.026, 0.041)	87	0.039 (0.032, 0.047)	72	0.001 (-0.007, 0.009)	71	0.014 (0.005, 0.022)	71	0.035 (0.027, 0.044)	71	0.039 (0.030, 0.047)	0.98	0.95	0.99	0.97
3,4-dihydroxybenzoic acid	89	0.006 (-0.010, 0.023)	88	0.083 (0.067, 0.100)	88	0.135 (0.118, 0.151)	87	0.153 (0.136, 0.169)	72	0.005 (-0.013, 0.024)	71	0.094 (0.075, 0.113)	71	0.141 (0.122, 0.160)	71	0.156 (0.137, 0.175)	0.72	0.82	0.99	0.97
4-hydroxycinnamic acid (x 10^2)	89	0.023 (-0.050, 0.096)	88	0.129 (0.056, 0.202)	88	0.252 (0.179, 0.325)	87	0.279 (0.206, 0.352)	72	0.021 (-0.061, 0.102)	71	0.160 (0.078, 0.242)	71	0.245 (0.163, 0.327)	71	0.272 (0.190, 0.354)	0.82	0.91	0.99	0.97
trihydroxybenzaldehyde* (x 10^2)	87	0.011 (-0.173, 0.196)	86	0.548 (0.363, 0.733)	86	0.979 (0.794, 1.16)	85	1.04 (0.850, 1.22)	69	0.056 (-0.152, 0.265)	68	0.626 (0.417, 0.836)	68	0.938 (0.729, 1.15)	68	0.978 (0.768, 1.19)	0.62	0.71	0.99	0.94
2,3-dihydroxybenzoic acid	89	0.009 (-0.007, 0.025)	88	0.025 (0.008, 0.041)	88	0.052 (0.035, 0.068)	87	0.079 (0.063, 0.096)	72	0.013 (-0.005, 0.032)	71	0.025 (0.006, 0.043)	71	0.061 (0.043, 0.079)	71	0.085 (0.067, 0.103)	0.84	0.66	0.99	0.93
3-methylhippuric acid	89	0.004 (0.002, 0.006)	88	0.006 (0.004, 0.008)	88	0.009 (0.007, 0.011)	87	0.011 (0.009, 0.013)	72	0.001 (-0.002, 0.003)	71	0.002 (0.000, 0.004)	71	0.003 (0.001, 0.006)	71	0.005 (0.003, 0.007)	0.01	<0.01	0.12	0.01
3-methoxybenzoic acid-4-sulfate	88	0.041 (-0.095, 0.178)	86	0.335 (0.198, 0.472)	85	0.634 (0.496, 0.772)	83	0.753 (0.614, 0.892)	72	0.081 (-0.071, 0.232)	71	0.335 (0.182, 0.487)	70	0.580 (0.427, 0.733)	70	0.684 (0.531, 0.837)	0.56	0.55	0.99	0.86
benzoic acid-4-O-glucuronide	89	0.005 (0.001, 0.010)	88	0.015 (0.011, 0.020)	88	0.025 (0.021, 0.030)	87	0.032 (0.027, 0.036)	72	0.004 (-0.001, 0.009)	71	0.013 (0.008, 0.017)	71	0.019 (0.015, 0.024)	71	0.023 (0.019, 0.028)	0.02	0.02	0.17	0.18
2-hydroxybenzoic acid	89	0.005 (0.001, 0.009)	89	0.010 (0.006, 0.014)	89	0.014 (0.010, 0.018)	88	0.016 (0.012, 0.020)	72	0.002 (-0.003, 0.006)	71	0.008 (0.003, 0.012)	71	0.012 (0.007, 0.016)	71	0.014 (0.009, 0.018)	0.85	0.41	0.99	0.77
2-hydroxy-4-methoxybenzoic acid (x 10^2)	78	0.001 (-0.012, 0.014)	78	0.018 (0.005, 0.031)	78	0.033 (0.019, 0.046)	77	0.040 (0.027, 0.053)	62	0.007 (-0.008, 0.022)	61	0.021 (0.006, 0.036)	61	0.031 (0.016, 0.046)	61	0.034 (0.019, 0.049)	0.41	0.58	0.94	0.86
2-hydroxycinnamic acid (x 10^2)	89	0.004 (-0.007, 0.015)	89	0.011 (-0.001, 0.022)	89	0.013 (0.001, 0.024)	88	0.019 (0.008, 0.031)	72	0.011 (-0.001, 0.024)	71	0.025 (0.012, 0.037)	71	0.035 (0.023, 0.048)	71	0.041 (0.028, 0.053)	0.01	0.03	0.12	0.19
3-hydroxyphenylacetic acid	89	0.041 (-0.023, 0.104)	89	0.077 (0.013, 0.140)	89	0.142 (0.078, 0.206)	88	0.326 (0.261, 0.390)	72	0.053 (-0.018, 0.125)	71	0.102 (0.030, 0.173)	71	0.178 (0.107, 0.250)	71	0.371 (0.300, 0.443)	0.91	0.38	0.99	0.77
3-(3-hydroxyphenyl)propionic acid	89	0.001 (-0.012, 0.015)	89	0.004 (-0.009, 0.017)	89	0.009 (-0.004, 0.023)	88	0.023 (0.010, 0.037)	72	0.005 (-0.010, 0.020)	71	0.010 (-0.005, 0.025)	71	0.021 (0.006, 0.036)	71	0.035 (0.020, 0.050)	0.65	0.29	0.99	0.65
3-(4-hydroxy-3-methoxyphenyl)propionic acid	89	0.006 (-0.013, 0.025)	89	0.024 (0.006, 0.043)	89	0.046 (0.028, 0.065)	88	0.062 (0.043, 0.080)	72	0.021 (0.000, 0.042)	71	0.061 (0.040, 0.082)	71	0.094 (0.073, 0.115)	71	0.113 (0.092, 0.134)	0.01	<0.01	0.12	0.02
4-hydroxybenzoic acid	89	0.025 (-0.014, 0.064)	89	0.078 (0.039, 0.118)	89	0.149 (0.110, 0.189)	88	0.185 (0.146, 0.225)	72	0.035 (-0.009, 0.079)	71	0.095 (0.051, 0.139)	71	0.142 (0.097, 0.186)	71	0.179 (0.135, 0.223)	0.75	0.85	0.99	0.97
4-hydroxyhippuric acid	83	0.284 (-0.142, 0.709)	83	1.14 (0.716, 1.57)	83	2.11 (1.68, 2.54)	82	2.61 (2.18, 3.04)	67	0.430 (-0.052, 0.911)	66	1.44 (0.956, 1.92)	66	2.23 (1.75, 2.71)	66	2.63 (2.15, 3.12)	0.79	0.95	0.99	0.97
benzoic acid-4-sulfate	89	0.264 (-0.504, 1.03)	89	1.02 (0.251, 1.79)	89	2.08 (1.32, 2.85)	88	2.67 (1.90, 3.45)	72	0.488 (-0.373, 1.35)	71	1.12 (0.261, 1.99)	71	1.64 (0.775, 2.50)	71	1.97 (1.11, 2.84)	0.26	0.27	0.84	0.65
epicatechin (x 10^2)	89	0.047 (-0.116, 0.211)	89	0.289 (0.126, 0.452)	89	0.740 (0.577, 0.903)	88	0.852 (0.688, 1.02)	72	0.065 (-0.118, 0.248)	71	0.352 (0.168, 0.535)	71	0.636 (0.452, 0.819)	71	0.694 (0.511, 0.878)	0.2	0.24	0.72	0.65
3,4-dihydroxy-5-methoxybenzoic acid (x 10^2)	89	0.032 (-0.064, 0.127)	89	0.240 (0.145, 0.335)	89	0.385 (0.289, 0.480)	88	0.423 (0.327, 0.519)	72	0.035 (-0.072, 0.142)	71	0.252 (0.145, 0.359)	71	0.373 (0.266, 0.481)	71	0.410 (0.303, 0.517)	0.98	0.87	0.99	0.97
hesperetin-3'-O-glucuronide (x 10^2)	89	-0.748 (-13.704, 12.21)	89	3.99 (-8.964, 16.95)	89	55.84 (42.89, 68.80)	88	65.04 (52.02, 78.07)	72	1.70 (-12.765, 16.17)	71	8.57 (-5.954, 23.10)	71	43.39 (28.86, 57.92)	71	49.12 (34.60, 63.65)	0.12	0.13	0.52	0.55
3-methoxy-4-hydroxyphenylacetic acid	89	0.078 (-0.220, 0.376)	89	0.352 (0.054, 0.650)	89	0.924 (0.626, 1.22)	88	1.28 (0.981, 1.58)	72	0.218 (-0.115, 0.551)	71	0.419 (0.085, 0.754)	71	0.702 (0.367, 1.04)	71	1.02 (0.683, 1.35)	0.18	0.28	0.68	0.65
4-methoxybenzoic acid-3-O-glucuronide (x 10^2)	89	-0.121 (-2.664, 2.42)	89	2.82 (0.275, 5.36)	89	8.04 (5.50, 10.58)	86	10.76 (8.20, 13.33)	72	0.997 (-1.857, 3.85)	71	3.99 (1.12, 6.85)	71	7.89 (5.03, 10.75)	71	9.65 (6.79, 12.51)	0.44	0.6	0.94	0.86
kaempferol	89	0.002 (-0.003, 0.008)	89	0.010 (0.005, 0.016)	89	0.020 (0.015, 0.026)	88	0.023 (0.017, 0.028)	72	0.002 (-0.004, 0.009)	71	0.012 (0.005, 0.018)	71	0.020 (0.014, 0.026)	71	0.022 (0.016, 0.029)	0.95	0.95	0.99	0.97
5-(3',4'-dihydroxyphenyl)-γ-valerolactone (x 10^2)	89	-0.947 (-14.240, 12.35)	89	1.58 (-11.717, 14.87)	89	41.45 (28.16, 54.75)	88	52.21 (38.84, 65.58)	72	1.37 (-13.475, 16.21)	71	2.93 (-11.968, 17.83)	71	22.61 (7.71, 37.51)	71	32.99 (18.09, 47.89)	0.06	0.08	0.35	0.34
4-hydroxybenzoic acid-3-O-glucuronide	89	0.002 (-0.005, 0.008)	89	0.021 (0.014, 0.027)	89	0.035 (0.029, 0.042)	88	0.038 (0.031, 0.044)	72	0.000 (-0.007, 0.007)	71	0.019 (0.012, 0.026)	71	0.029 (0.021, 0.036)	71	0.030 (0.023, 0.037)	0.3	0.16	0.87	0.55
rosmarinic acid (x 10^2)	84	0.020 (-0.041, 0.082)	84	0.088 (0.027, 0.150)	84	0.173 (0.111, 0.234)	83	0.204 (0.142, 0.266)	67	0.019 (-0.050, 0.088)	66	0.084 (0.014, 0.154)	66	0.132 (0.062, 0.202)	66	0.146 (0.076, 0.216)	0.45	0.26	0.94	0.65
3,5-Dimethoxy-4-hydroxycinnamic acid	89	0.002 (-0.003, 0.006)	89	0.011 (0.006, 0.015)	89	0.018 (0.013, 0.022)	88	0.021 (0.017, 0.025)	72	0.002 (-0.003, 0.007)	71	0.015 (0.010, 0.019)	71	0.020 (0.015, 0.025)	71	0.024 (0.019, 0.028)	0.53	0.46	0.99	0.79
3-methoxybenzoic acid-4-O-glucuronide (x 10^2)	89	-0.025 (-12.069, 12.02)	89	13.66 (1.62, 25.70)	89	41.64 (29.60, 53.68)	88	49.97 (37.87, 62.07)	72	6.61 (-6.877, 20.09)	71	20.66 (7.14, 34.19)	71	35.76 (22.23, 49.29)	71	41.63 (28.11, 55.16)	0.15	0.4	0.62	0.77
hydroxy-methoxybenzoic acid*	89	0.003 (-0.012, 0.019)	89	0.038 (0.022, 0.054)	89	0.063 (0.047, 0.079)	88	0.071 (0.055, 0.087)	72	0.007 (-0.011, 0.025)	71	0.073 (0.055, 0.091)	71	0.102 (0.084, 0.119)	71	0.110 (0.093, 0.128)	<0.01	<0.01	0.01	0.05
hydroxybenzoic acid* (x 10^2)	89	0.056 (-0.158, 0.270)	89	0.334 (0.120, 0.548)	89	0.545 (0.331, 0.759)	88	0.971 (0.756, 1.19)	72	0.147 (-0.092, 0.386)	71	0.397 (0.157, 0.637)	71	0.625 (0.385, 0.865)	70	1.02 (0.779, 1.26)	0.99	0.78	0.99	0.97
3-hydroxyhippuric acid	89	0.162 (-0.194, 0.519)	89	0.376 (0.019, 0.732)	89	0.976 (0.620, 1.33)	88	2.17 (1.81, 2.53)	72	0.186 (-0.213, 0.584)	71	0.451 (0.051, 0.851)	71	0.904 (0.504, 1.30)	71	1.53 (1.13, 1.93)	0.04	0.03	0.25	0.2
3-hydroxybenzoic acid-4-O-glucuronide (x 10^2)	89	0.053 (-0.234, 0.339)	89	0.805 (0.519, 1.09)	89	1.44 (1.15, 1.72)	88	1.61 (1.32, 1.90)	72	0.092 (-0.229, 0.413)	71	0.788 (0.466, 1.11)	71	1.19 (0.870, 1.51)	71	1.28 (0.956, 1.60)	0.12	0.17	0.52	0.55
3-methoxybenzoic acid (x 10^2)	83	0.100 (-0.158, 0.358)	83	0.258 (0.001, 0.516)	83	0.403 (0.145, 0.661)	82	0.497 (0.239, 0.756)	67	0.048 (-0.242, 0.337)	66	0.456 (0.166, 0.746)	66	0.700 (0.410, 0.990)	66	0.800 (0.509, 1.09)	0.04	0.16	0.25	0.55
3,4-dimethoxybenzoic acid methyl ester (x 10^2)	89	0.037 (-0.010, 0.083)	89	0.118 (0.071, 0.164)	89	0.187 (0.140, 0.233)	88	0.217 (0.170, 0.264)	72	0.006 (-0.047, 0.058)	70	0.077 (0.024, 0.130)	70	0.141 (0.089, 0.194)	69	0.163 (0.110, 0.216)	0.86	0.16	0.99	0.55
3,4-dihydroxy-5-methoxybenzoic acid	89	0.002 (-0.003, 0.007)	89	0.007 (0.002, 0.012)	89	0.011 (0.005, 0.016)	88	0.013 (0.008, 0.018)	72	0.003 (-0.002, 0.009)	70	0.012 (0.006, 0.018)	70	0.018 (0.013, 0.024)	70	0.021 (0.015, 0.026)	0.02	0.06	0.17	0.33
4-methoxybenzaldehyde	88	0.001 (0.000, 0.003)	88	0.003 (0.002, 0.005)	88	0.005 (0.004, 0.006)	87	0.006 (0.005, 0.008)	72	0.001 (-0.001, 0.002)	70	0.005 (0.004, 0.007)	70	0.008 (0.006, 0.010)	70	0.009 (0.007, 0.011)	<0.01	0.01	<0.01	0.15
4-valerolactone (x 10^2)	89	0.081 (-0.114, 0.276)	89	0.294 (0.099, 0.489)	89	0.444 (0.249, 0.639)	88	0.524 (0.329, 0.720)	72	0.000 (-0.219, 0.220)	70	0.239 (0.018, 0.459)	70	0.425 (0.204, 0.645)	70	0.473 (0.253, 0.694)	0.96	0.76	0.99	0.97
cyanidin-3-O-glucoside (x 10^2)	87	-0.109 (-11.621, 11.40)	87	3.95 (-7.567, 15.46)	87	6.60 (-4.910, 18.11)	86	4.79 (-6.756, 16.33)	70	1.99 (-11.037, 15.02)	68	11.31 (-1.773, 24.40)	68	11.94 (-1.152, 25.02)	68	11.97 (-1.113, 25.06)	0.83	0.46	0.99	0.79
ellagic acid	89	0.016 (-0.059, 0.091)	88	0.048 (-0.027, 0.124)	80	0.239 (0.162, 0.316)	80	0.325 (0.248, 0.402)	71	0.018 (-0.067, 0.102)	69	0.093 (0.008, 0.178)	65	0.294 (0.208, 0.381)	65	0.329 (0.243, 0.416)	0.62	0.95	0.99	0.97
3-hydroxy-4-methoxybenzoic acid	89	0.009 (-0.008, 0.026)	89	0.055 (0.038, 0.072)	89	0.082 (0.064, 0.099)	88	0.093 (0.075, 0.110)	72	0.009 (-0.010, 0.029)	70	0.098 (0.078, 0.117)	70	0.135 (0.116, 0.155)	70	0.148 (0.128, 0.167)	<0.01	<0.01	<0.01	0.01
4-hydroxy-3,5-dimethoxybenzoic acid	89	0.003 (-0.002, 0.007)	89	0.015 (0.010, 0.019)	89	0.025 (0.021, 0.030)	88	0.028 (0.024, 0.033)	72	0.004 (-0.002, 0.009)	70	0.019 (0.014, 0.024)	70	0.032 (0.027, 0.037)	70	0.035 (0.030, 0.040)	0.1	0.07	0.52	0.34
4-methoxybenzoic acid	89	0.006 (-0.005, 0.017)	89	0.014 (0.002, 0.025)	89	0.020 (0.009, 0.031)	87	0.026 (0.015, 0.038)	72	0.000 (-0.013, 0.013)	70	0.007 (-0.006, 0.020)	70	0.018 (0.005, 0.031)	70	0.020 (0.007, 0.032)	0.91	0.49	0.99	0.83
catechin*	84	0.002 (-0.008, 0.012)	84	0.008 (-0.002, 0.018)	84	0.025 (0.015, 0.035)	83	0.032 (0.022, 0.042)	66	0.000 (-0.011, 0.011)	64	0.005 (-0.006, 0.017)	64	0.024 (0.012, 0.035)	64	0.031 (0.020, 0.043)	0.99	0.93	0.99	0.97
hydroxybenzoic acid-sulfate*/ dhBA (x 10^2)	84	-0.240 (-10.096, 9.62)	84	18.97 (9.12, 28.83)	84	39.25 (29.39, 49.11)	83	43.82 (33.92, 53.72)	66	1.83 (-9.394, 13.05)	65	22.89 (11.63, 34.15)	65	33.47 (22.21, 44.73)	65	35.37 (24.11, 46.64)	0.22	0.31	0.78	0.66
4-hydroxy-3-methoxybenzoic acid methyl ester	84	0.004 (-0.024, 0.032)	84	0.025 (-0.003, 0.053)	84	0.039 (0.010, 0.067)	82	0.025 (-0.004, 0.054)	66	0.000 (-0.032, 0.033)	64	0.003 (-0.030, 0.036)	62	0.005 (-0.027, 0.038)	62	0.007 (-0.026, 0.040)	0.45	0.44	0.94	0.79
3-methoxybenzoic acid	73	5.18 (-10.361, 20.72)	72	32.45 (16.82, 48.08)	72	62.24 (46.62, 77.87)	71	75.51 (59.79, 91.22)	57	10.58 (-7.143, 28.30)	56	47.50 (29.70, 65.29)	56	69.30 (51.51, 87.10)	56	76.80 (59.01, 94.60)	0.65	0.92	0.99	0.97
hippuric acid	73	8.12 (-1.883, 18.13)	72	26.33 (16.27, 36.39)	72	51.10 (41.04, 61.16)	71	68.06 (57.95, 78.17)	57	10.99 (-0.425, 22.41)	56	26.50 (15.04, 37.96)	56	44.79 (33.33, 56.25)	56	55.76 (44.30, 67.22)	0.12	0.14	0.52	0.55
2-methoxybenzoic acid (x 10^2)	73	0.002 (-0.006, 0.009)	73	0.008 (0.001, 0.015)	73	0.013 (0.006, 0.020)	72	0.016 (0.009, 0.023)	57	0.003 (-0.006, 0.011)	56	0.014 (0.006, 0.023)	56	0.021 (0.013, 0.029)	56	0.024 (0.016, 0.032)	0.28	0.19	0.84	0.6
3-(phenyl)propionic acid	73	0.003 (-0.027, 0.032)	73	0.008 (-0.022, 0.038)	73	0.013 (-0.017, 0.043)	72	0.014 (-0.016, 0.044)	57	0.003 (-0.032, 0.037)	56	0.034 (0.000, 0.069)	56	0.061 (0.027, 0.095)	56	0.065 (0.031, 0.099)	0.02	0.04	0.16	0.26
cyanidin-diglucuronide*	73	0.002 (-0.001, 0.005)	73	0.006 (0.002, 0.009)	73	0.008 (0.005, 0.012)	72	0.009 (0.006, 0.012)	57	0.001 (-0.003, 0.004)	56	0.006 (0.002, 0.010)	56	0.009 (0.005, 0.013)	56	0.010 (0.006, 0.014)	0.34	0.7	0.94	0.94
4-hydroxy-3-methoxybenzoic acid(x 10^2)	73	-0.017 (-4.679, 4.64)	73	7.10 (2.44, 11.76)	73	10.44 (5.78, 15.10)	72	11.96 (7.28, 16.64)	57	1.69 (-3.638, 7.02)	56	9.29 (3.94, 14.63)	56	12.89 (7.55, 18.24)	56	14.09 (8.75, 19.44)	0.99	0.59	0.99	0.86

## Sheet: TableS6
Supplementary Table 6: Excretion kinetics (Cmax and Tmax) by age and sex group. Values are mean (95% CI). P= p-values from linear regression; Q= false discovery rate adjusted p values. Cmax = maximum concentration; Tmax = time to maximum concentration.
Measure	Metabolite (ng)	Older females		Older males		Younger females		Younger males		Group		Age		Sex
		n=	mean (95% CI)	n=	mean (95% CI)	n=	mean (95% CI)	n=	mean (95% CI)	P=	Q=	P=	Q=	P=	Q=
Cmax	Total metabolites	44	505 (333, 678)	46	670 (502, 839)	42	452 (276, 629)	31	384 (178, 590)	0.20		0.07		0.41
Cmax	2,4-dihydroxybenzoic acid	41	0.01 (0.01, 0.02)	43	0.02 (0.01, 0.02)	39	0.01 (0.004, 0.02)	29	0.01 (0.004, 0.02)	0.82	0.91	0.55	0.84	0.49	0.82
Cmax	2,5-dihydroxybenzoic acid	44	0.52 (0.26, 0.79)	46	0.83 (0.58, 1.1)	42	0.54 (0.27, 0.81)	31	0.85 (0.53, 1.2)	0.34	0.79	0.95	0.99	0.03	0.35
Cmax	3-(hydroxyphenyl)-hydroxypropanoic acid*	42	6.6 (4.0, 9.2)	41	8.0 (5.4, 10.6)	38	5.6 (2.8, 8.3)	31	5.6 (2.6, 8.7)	0.41	0.79	0.22	0.63	0.52	0.82
Cmax	3,4-dihydroxybenzaldehyde	44	0.02 (0.01, 0.03)	46	0.01 (0.004, 0.02)	42	0.02 (0.01, 0.02)	31	0.02 (0.01, 0.02)	0.94	0.96	0.57	0.84	0.2	0.66
Cmax	3-(dihydroxyphenyl)propionic acid*	44	0.25 (0.16, 0.34)	46	0.22 (0.13, 0.30)	42	0.22 (0.12, 0.31)	31	0.16 (0.05, 0.27)	0.22	0.79	0.38	0.74	0.37	0.8
Cmax	3,4-dihydroxyphenylacetic acid	44	1.3 (0.61, 2.0)	46	2.0 (1.3, 2.7)	42	1.8 (1.1, 2.5)	31	1.8 (0.97, 2.6)	0.41	0.79	0.72	0.87	0.29	0.71
Cmax	4-methylhippuric acid	44	0.02 (0.01, 0.03)	46	0.05 (0.04, 0.06)	42	0.02 (0.003, 0.03)	31	0.03 (0.01, 0.04)	0.53	0.85	0.03	0.5	<0.01	0.16
Cmax	3-hydroxycinnamic acid	44	0.04 (0.02, 0.07)	46	0.06 (0.04, 0.09)	42	0.06 (0.03, 0.09)	31	0.06 (0.03, 0.09)	0.46	0.82	0.69	0.86	0.44	0.82
Cmax	3-methoxycinnamic acid	44	0.23 (0.04, 0.41)	46	0.44 (0.26, 0.62)	42	0.27 (0.08, 0.46)	31	0.14 (-0.1, 0.36)	0.44	0.8	0.22	0.63	0.45	0.82
Cmax	4-hydroxybenzaldehyde	44	0.17 (0.10, 0.25)	46	0.24 (0.16, 0.31)	42	0.19 (0.11, 0.27)	31	0.14 (0.05, 0.24)	0.55	0.85	0.39	0.74	0.68	0.88
Cmax	4-hydroxybenzyl alcohol	44	0.60 (0.25, 0.95)	46	0.88 (0.54, 1.2)	42	0.85 (0.49, 1.2)	31	0.84 (0.42, 1.3)	0.39	0.79	0.59	0.85	0.45	0.82
Cmax	6-methoxysalicyclic acid	44	0.005 (0.0, 0.01)	46	0.01 (0.01, 0.02)	42	0.01 (0.001, 0.01)	31	0.004 (0.0, 0.01)	0.54	0.85	0.21	0.63	0.25	0.66
Cmax	4-hydroxy-3-methoxyacetophenone	44	0.10 (0.02, 0.17)	46	0.17 (0.10, 0.25)	42	0.17 (0.09, 0.24)	31	0.18 (0.09, 0.27)	0.17	0.79	0.36	0.73	0.25	0.66
Cmax	benzoylglutamic acid	44	0.08 (0.04, 0.11)	46	0.14 (0.10, 0.17)	42	0.08 (0.04, 0.12)	31	0.09 (0.04, 0.13)	0.84	0.91	0.23	0.63	0.05	0.58
Cmax	3,4-dihydroxycinnamic acid	44	0.05 (0.02, 0.07)	46	0.04 (0.02, 0.06)	42	0.04 (0.02, 0.06)	31	0.04 (0.02, 0.07)	0.85	0.91	0.9	0.96	0.89	0.97
Cmax	3-caffeoylquinic acid	44	0.06 (0.03, 0.10)	46	0.09 (0.05, 0.12)	42	0.07 (0.04, 0.11)	31	0.10 (0.05, 0.14)	0.32	0.79	0.68	0.86	0.18	0.66
Cmax	hydroxy-methoxycinnamic acid*	44	0.37 (0.12, 0.62)	46	0.45 (0.21, 0.69)	42	0.50 (0.24, 0.75)	31	0.26 (0.0, 0.55)	0.75	0.9	0.91	0.96	0.64	0.87
Cmax	hesperetin	44	0.01 (0.004, 0.01)	46	0.01 (0.004, 0.01)	42	0.01 (0.004, 0.01)	31	0.01 (0.001, 0.01)	0.65	0.86	0.79	0.9	0.65	0.87
Cmax	hesperetin-7'-sulfate	42	0.01 (0.001, 0.01)	43	0.01 (0.004, 0.01)	40	0.004 (0.000, 0.01)	29	0.003 (0.0, 0.01)	0.32	0.79	0.17	0.63	0.59	0.84
Cmax	4-methoxybenzoic acid-3-sulfate	44	0.68 (-0.1, 1.4)	46	1.4 (0.67, 2.2)	42	0.68 (-0.1, 1.5)	31	0.76 (-0.2, 1.7)	0.81	0.91	0.4	0.74	0.24	0.66
Cmax	5-(hydroxyphenyl)-gamma-valerolactone-sulfate	44	2.4 (0.72, 4.1)	46	4.6 (2.9, 6.2)	42	3.0 (1.3, 4.7)	31	1.8 (-0.2, 3.8)	0.52	0.85	0.27	0.63	0.41	0.82
Cmax	5-(hydroxyphenyl)-gamma-valerolactone	44	0.11 (0.03, 0.19)	46	0.15 (0.07, 0.22)	42	0.21 (0.13, 0.30)	31	0.05 (0.0, 0.15)	0.88	0.92	0.67	0.86	0.24	0.66
Cmax	3,4-dihydroxybenzoic acid methyl ester	44	0.005 (0.002, 0.01)	46	0.01 (0.003, 0.01)	42	0.01 (0.002, 0.01)	31	0.004 (0.000, 0.01)	0.67	0.86	0.69	0.86	0.9	0.97
Cmax	3,4,5-trihydroxybenzoic acid methyl ester	44	0.004 (0.002, 0.01)	46	0.004 (0.003, 0.01)	42	0.002 (0.000, 0.004)	31	0.003 (0.001, 0.005)	0.11	0.79	0.05	0.5	0.59	0.84
Cmax	naringenin	44	0.004 (0.002, 0.01)	46	0.004 (0.002, 0.005)	42	0.003 (0.001, 0.004)	31	0.002 (0.001, 0.004)	0.15	0.79	0.13	0.63	0.94	0.97
Cmax	naringenin-7-O-glucuronide	44	0.11 (0.06, 0.16)	46	0.14 (0.09, 0.18)	42	0.13 (0.08, 0.18)	31	0.07 (0.02, 0.13)	0.41	0.79	0.5	0.81	0.68	0.88
Cmax	3,4-dihydroxybenzoic acid	44	0.40 (0.32, 0.48)	46	0.39 (0.31, 0.47)	42	0.41 (0.33, 0.49)	31	0.37 (0.27, 0.47)	0.78	0.9	0.99	0.99	0.54	0.82
Cmax	4-hydroxycinnamic acid	44	0.01 (0.005, 0.02)	46	0.01 (0.005, 0.02)	42	0.01 (0.01, 0.02)	31	0.01 (0.004, 0.02)	0.87	0.91	0.86	0.94	0.99	0.99
Cmax	trihydroxybenzaldehyde*	44	0.03 (0.02, 0.04)	46	0.03 (0.02, 0.03)	42	0.03 (0.02, 0.04)	31	0.02 (0.01, 0.03)	0.3	0.79	0.57	0.84	0.27	0.69
Cmax	2,3-dihydroxybenzoic acid	44	0.41 (0.17, 0.65)	46	0.68 (0.45, 0.92)	42	0.47 (0.23, 0.72)	31	0.56 (0.28, 0.85)	0.65	0.86	0.77	0.89	0.12	0.66
Cmax	3-methylhippuric acid	44	0.05 (0.02, 0.07)	46	0.11 (0.08, 0.13)	42	0.04 (0.01, 0.07)	31	0.04 (0.01, 0.07)	0.29	0.79	0.02	0.46	0.02	0.35
Cmax	3-methoxybenzoic acid-4-sulfate	44	1.8 (0.68, 2.9)	46	2.7 (1.6, 3.8)	42	1.4 (0.29, 2.6)	31	4.4 (3.1, 5.8)	0.04	0.79	0.45	0.78	<0.01	0.16
Cmax	benzoic acid-4-O-glucuronide	44	0.16 (0.13, 0.20)	46	0.14 (0.10, 0.17)	42	0.13 (0.09, 0.17)	31	0.09 (0.05, 0.14)	0.02	0.43	0.07	0.5	0.13	0.66
Cmax	2-hydroxybenzoic acid	44	0.09 (0.01, 0.18)	46	0.14 (0.06, 0.22)	41	0.07 (0.0, 0.16)	31	0.05 (-0.1, 0.15)	0.38	0.79	0.22	0.63	0.59	0.84
Cmax	2-hydroxy-4-methoxybenzoic acid	39	0.002 (0.001, 0.002)	40	0.002 (0.001, 0.003)	36	0.001 (0.000, 0.002)	27	0.000 (0.0, 0.001)	0.08	0.79	0.07	0.5	0.85	0.96
Cmax	2-hydroxycinnamic acid	44	0.001 (0.0, 0.003)	46	0.002 (0.000, 0.004)	41	0.002 (0.000, 0.004)	31	0.004 (0.002, 0.01)	0.05	0.79	0.16	0.63	0.18	0.66
Cmax	3-hydroxyphenylacetic acid	44	2.8 (1.1, 4.5)	46	3.6 (1.9, 5.2)	41	4.1 (2.4, 5.9)	31	2.8 (0.80, 4.8)	0.78	0.9	0.68	0.86	0.83	0.96
Cmax	3-(3-hydroxyphenyl)propionic acid	44	0.21 (0.03, 0.39)	46	0.26 (0.08, 0.44)	41	0.26 (0.08, 0.45)	31	0.26 (0.05, 0.48)	0.69	0.86	0.77	0.89	0.79	0.94
Cmax	3-(4-hydroxy-3-methoxyphenyl)propionic acid	44	0.26 (0.07, 0.45)	46	0.53 (0.35, 0.72)	41	0.48 (0.28, 0.67)	31	0.44 (0.22, 0.67)	0.23	0.79	0.52	0.81	0.19	0.66
Cmax	4-hydroxybenzoic acid	44	0.70 (0.31, 1.1)	46	1.00 (0.62, 1.4)	41	0.95 (0.54, 1.4)	31	1.2 (0.77, 1.7)	0.11	0.79	0.3	0.63	0.18	0.66
Cmax	4-hydroxyhippuric acid	41	10.9 (7.2, 14.7)	43	11.2 (7.6, 14.9)	38	10.2 (6.3, 14.1)	29	11.2 (6.7, 15.6)	0.95	0.96	0.82	0.91	0.75	0.92
Cmax	benzoic acid-4-sulfate	44	9.7 (5.0, 14.3)	46	17.3 (12.7, 21.8)	41	8.1 (3.3, 12.9)	31	10.8 (5.3, 16.4)	0.62	0.86	0.09	0.56	0.02	0.35
Cmax	Epicatechin	44	0.02 (0.01, 0.04)	46	0.04 (0.03, 0.05)	41	0.02 (0.01, 0.04)	31	0.02 (0.01, 0.04)	0.68	0.86	0.21	0.63	0.11	0.66
Cmax	3,4-dihydroxy-5-methoxybenzoic acid	44	0.01 (0.01, 0.02)	46	0.02 (0.01, 0.02)	41	0.01 (0.01, 0.02)	31	0.01 (0.005, 0.02)	0.66	0.86	0.26	0.63	0.2	0.66
Cmax	hesperetin-3'-O-glucuronide	44	1.8 (0.91, 2.6)	46	2.8 (1.9, 3.6)	41	1.6 (0.75, 2.5)	31	1.2 (0.18, 2.2)	0.22	0.79	0.07	0.5	0.34	0.78
Cmax	3-methoxy-4-hydroxyphenylacetic acid	44	5.5 (2.8, 8.2)	46	8.4 (5.7, 11.0)	41	7.0 (4.2, 9.8)	31	5.2 (1.9, 8.4)	0.86	0.91	0.61	0.86	0.54	0.82
Cmax	4-methoxybenzoic acid-3-O-glucuronide	44	0.44 (0.26, 0.61)	46	0.48 (0.31, 0.65)	41	0.27 (0.08, 0.45)	31	0.45 (0.24, 0.66)	0.57	0.86	0.22	0.63	0.22	0.66
Cmax	kaempferol	44	0.10 (0.06, 0.14)	46	0.07 (0.04, 0.11)	41	0.06 (0.02, 0.10)	31	0.10 (0.05, 0.14)	0.58	0.86	0.51	0.81	0.92	0.97
Cmax	5-(3',4'-Dihydroxyphenyl)-γ-valerolactone	44	2.1 (0.93, 3.3)	46	2.4 (1.2, 3.6)	41	2.6 (1.3, 3.8)	31	1.2 (-0.2, 2.7)	0.48	0.83	0.67	0.86	0.5	0.82
Cmax	4-hydroxybenzoic acid-3-O-glucuronide	44	0.09 (0.06, 0.12)	46	0.09 (0.06, 0.12)	41	0.09 (0.06, 0.12)	31	0.06 (0.02, 0.09)	0.21	0.79	0.29	0.63	0.56	0.83
Cmax	rosmarinic acid	42	0.01 (0.003, 0.01)	43	0.01 (0.01, 0.01)	39	0.004 (0.000, 0.01)	29	0.01 (0.000, 0.01)	0.29	0.79	0.11	0.63	0.37	0.8
Cmax	3,5-Dimethoxy-4-hydroxycinnamic acid	44	0.05 (0.02, 0.07)	46	0.10 (0.07, 0.13)	41	0.10 (0.08, 0.13)	31	0.06 (0.03, 0.10)	0.27	0.79	0.41	0.74	0.47	0.82
Cmax	3-methoxybenzoic acid-4-O-glucuronide	44	1.2 (0.41, 2.0)	46	2.4 (1.6, 3.2)	41	1.4 (0.58, 2.3)	31	1.2 (0.27, 2.2)	0.72	0.89	0.28	0.63	0.16	0.66
Cmax	hydroxy-methoxybenzoic acid*	44	0.17 (0.09, 0.26)	46	0.25 (0.17, 0.33)	41	0.26 (0.18, 0.35)	31	0.42 (0.32, 0.52)	<0.01	0.03	0.01	0.43	0.02	0.35
Cmax	hydroxybenzoic acid*	44	0.07 (0.001, 0.14)	46	0.09 (0.02, 0.15)	41	0.11 (0.04, 0.19)	31	0.03 (-0.1, 0.11)	0.69	0.86	0.97	0.99	0.43	0.82
Cmax	3-hydroxyhippuric acid	44	17.5 (10.0, 25.0)	46	22.0 (14.7, 29.3)	41	10.5 (2.7, 18.2)	31	12.6 (3.6, 21.5)	0.14	0.79	0.03	0.5	0.3	0.72
Cmax	3-hydroxybenzoic acid-4-O-glucuronide	44	0.05 (0.03, 0.07)	46	0.06 (0.04, 0.08)	41	0.05 (0.03, 0.07)	31	0.03 (0.01, 0.06)	0.39	0.79	0.37	0.73	0.96	0.98
Cmax	3-methoxybenzoic acid	41	0.03 (0.01, 0.04)	43	0.02 (0.003, 0.03)	39	0.02 (0.004, 0.03)	29	0.03 (0.01, 0.05)	0.97	0.97	0.89	0.96	0.86	0.96
Cmax	3,4-dimethoxybenzoic acid methyl ester	44	0.01 (0.004, 0.01)	46	0.01 (0.01, 0.01)	42	0.01 (0.002, 0.01)	31	0.004 (0.0, 0.01)	0.17	0.79	0.07	0.5	0.54	0.82
Cmax	3,4-dihydroxy-5-methoxybenzoic acid	44	0.05 (0.0, 0.12)	46	0.11 (0.04, 0.17)	42	0.06 (0.0, 0.13)	31	0.10 (0.02, 0.18)	0.52	0.85	0.99	0.99	0.16	0.66
Cmax	4-methoxybenzaldehyde	43	0.03 (0.02, 0.04)	46	0.02 (0.01, 0.03)	42	0.03 (0.02, 0.04)	31	0.03 (0.02, 0.04)	0.39	0.79	0.28	0.63	0.76	0.92
Cmax	4-valerolactone	44	0.03 (0.01, 0.04)	46	0.02 (0.01, 0.03)	42	0.02 (0.004, 0.03)	31	0.02 (0.01, 0.04)	0.68	0.86	0.71	0.87	0.89	0.97
Cmax	cyanidin-3-O-glucoside	44	0.65 (-0.1, 1.4)	46	0.21 (-0.5, 0.92)	42	0.52 (-0.2, 1.3)	31	0.02 (-0.8, 0.88)	0.4	0.79	0.76	0.89	0.23	0.66
Cmax	ellagic acid	44	2.2 (1.1, 3.2)	46	1.1 (0.004, 2.1)	42	1.0 (-0.1, 2.1)	31	0.75 (-0.5, 2.0)	0.09	0.79	0.22	0.63	0.24	0.66
Cmax	3-hydroxy-4-methoxybenzoic acid	44	0.28 (0.16, 0.39)	46	0.29 (0.18, 0.41)	42	0.37 (0.25, 0.48)	31	0.60 (0.46, 0.74)	<0.01	0.03	<0.01	0.32	0.12	0.66
Cmax	4-Hydroxy-3,5-dimethoxybenzoic acid	44	0.08 (0.05, 0.11)	46	0.10 (0.07, 0.12)	42	0.09 (0.06, 0.12)	31	0.11 (0.08, 0.14)	0.22	0.79	0.49	0.81	0.21	0.66
Cmax	4-methoxybenzoic acid	44	0.17 (0.05, 0.28)	46	0.10 (0.0, 0.22)	42	0.08 (0.0, 0.20)	31	0.10 (0.0, 0.24)	0.37	0.79	0.43	0.76	0.72	0.92
Cmax	catechin*	41	0.11 (0.02, 0.19)	44	0.15 (0.07, 0.23)	39	0.16 (0.07, 0.24)	28	0.16 (0.06, 0.26)	0.39	0.79	0.51	0.81	0.61	0.85
Cmax	hydroxybenzoic acid-sulfate*/ dhBA	41	0.85 (0.35, 1.3)	44	1.5 (0.98, 1.9)	39	0.73 (0.22, 1.2)	28	0.93 (0.33, 1.5)	0.69	0.86	0.19	0.63	0.08	0.66
Cmax	4-Hydroxy-3-methoxybenzoic acid methyl ester	41	0.17 (0.05, 0.29)	44	0.06 (-0.1, 0.18)	40	0.03 (-0.1, 0.15)	28	0.06 (-0.1, 0.20)	0.18	0.79	0.26	0.63	0.53	0.82
Cmax	3-methoxybenzoic acid	36	273 (162, 383)	38	354 (247, 462)	34	275 (162, 389)	24	192 (57.1, 328)	0.31	0.79	0.21	0.63	0.76	0.92
Cmax	hippuric acid	36	283 (200, 366)	38	382 (301, 463)	34	256 (170, 342)	24	243 (141, 345)	0.27	0.79	0.06	0.5	0.2	0.66
Cmax	2-methoxybenzoic acid	36	0.001 (0.000, 0.001)	38	0.001 (0.000, 0.001)	34	0.001 (0.001, 0.002)	24	0.001 (0.000, 0.001)	0.44	0.8	0.25	0.63	0.51	0.82
Cmax	3-(phenyl)propionic acid	36	0.08 (0.0, 0.20)	38	0.06 (-0.1, 0.18)	34	0.12 (0.0, 0.24)	24	0.17 (0.02, 0.31)	0.3	0.79	0.28	0.63	0.96	0.98
Cmax	cyanidin-diglucuronide*	36	0.07 (0.02, 0.11)	38	0.04 (0.0, 0.08)	34	0.03 (0.0, 0.07)	24	0.03 (0.0, 0.08)	0.2	0.79	0.3	0.63	0.51	0.82
Cmax	4-hydroxy-3-methoxybenzoic acid	36	0.46 (0.18, 0.73)	38	0.43 (0.16, 0.69)	34	0.35 (0.06, 0.63)	24	0.43 (0.10, 0.77)	0.77	0.9	0.69	0.86	0.86	0.96
Tmax	Total metabolites	44	15.8 (12.4, 19.2)	46	15.2 (11.9, 18.5)	42	10.6 (7.1, 14.1)	31	12.0 (7.9, 16.0)	0.04		0.02		0.74
Tmax	2,4-dihydroxybenzoic acid	44	8.3 (5.2, 11.4)	46	9.4 (6.4, 12.4)	42	4.5 (1.4, 7.7)	31	8.5 (4.9, 12.2)	0.46	0.75	0.11	0.28	0.11	0.49
Tmax	2,5-dihydroxybenzoic acid	44	17.4 (14.2, 20.6)	46	14.8 (11.6, 17.9)	42	17.8 (14.5, 21.1)	31	17.0 (13.2, 20.9)	0.8	0.91	0.4	0.58	0.26	0.73
Tmax	3-(hydroxyphenyl)-hydroxypropanoic acid*	44	19.3 (16.2, 22.3)	46	18.3 (15.3, 21.3)	42	17.4 (14.3, 20.5)	31	17.8 (14.2, 21.5)	0.45	0.75	0.47	0.64	0.87	0.96
Tmax	3,4-dihydroxybenzaldehyde	44	9.5 (6.4, 12.5)	46	8.4 (5.5, 11.4)	42	5.0 (1.9, 8.1)	31	10.2 (6.6, 13.8)	0.65	0.86	0.29	0.49	0.25	0.73
Tmax	3-(dihydroxyphenyl)propionic acid*	44	17.2 (14.1, 20.2)	46	17.6 (14.6, 20.6)	42	13.3 (10.1, 16.4)	31	17.0 (13.3, 20.6)	0.39	0.73	0.12	0.28	0.2	0.63
Tmax	3,4-dihydroxyphenylacetic acid	44	14.7 (11.4, 17.9)	46	15.7 (12.5, 18.8)	42	16.3 (12.9, 19.6)	31	20.9 (17.1, 24.8)	0.02	0.21	0.08	0.22	0.18	0.61
Tmax	4-methylhippuric acid	44	5.9 (2.9, 8.8)	46	4.0 (1.1, 6.8)	42	6.5 (3.5, 9.6)	31	6.9 (3.4, 10.4)	0.45	0.75	0.25	0.44	0.5	0.85
Tmax	3-hydroxycinnamic acid	44	15.7 (12.5, 18.9)	46	17.2 (14.0, 20.3)	42	17.5 (14.2, 20.8)	31	15.7 (11.9, 19.5)	0.86	0.93	0.86	0.9	0.99	0.99
Tmax	3-methoxycinnamic acid	44	8.1 (4.8, 11.4)	46	13.3 (10.0, 16.5)	42	6.9 (3.5, 10.3)	31	9.5 (5.6, 13.5)	0.76	0.9	0.12	0.28	0.02	0.27
Tmax	4-hydroxybenzaldehyde	44	11.3 (8.0, 14.6)	46	13.5 (10.3, 16.7)	42	5.5 (2.1, 8.9)	31	9.3 (5.4, 13.2)	0.06	0.27	<0.01	0.06	0.06	0.46
Tmax	4-hydroxybenzyl alcohol	44	12.0 (8.6, 15.4)	46	11.2 (7.9, 14.5)	42	13.6 (10.1, 17.1)	31	17.5 (13.4, 21.5)	0.04	0.23	0.05	0.15	0.6	0.85
Tmax	6-methoxysalicyclic acid	44	8.0 (4.7, 11.3)	46	7.4 (4.2, 10.6)	42	9.2 (5.9, 12.6)	31	9.0 (5.0, 12.9)	0.53	0.79	0.4	0.58	0.75	0.9
Tmax	4-hydroxy-3-methoxyacetophenone	44	10.4 (6.9, 13.8)	46	11.3 (8.0, 14.7)	42	10.6 (7.1, 14.2)	31	13.8 (9.7, 17.9)	0.3	0.58	0.54	0.7	0.31	0.76
Tmax	benzoylglutamic acid	44	15.4 (12.0, 18.9)	46	15.1 (11.7, 18.5)	42	13.3 (9.7, 16.9)	31	15.6 (11.5, 19.7)	0.79	0.91	0.59	0.72	0.61	0.85
Tmax	3,4-dihydroxycinnamic acid	44	13.1 (10.0, 16.3)	46	15.2 (12.1, 18.3)	42	16.4 (13.1, 19.6)	31	16.8 (13.1, 20.6)	0.1	0.33	0.16	0.32	0.48	0.85
Tmax	3-Caffeoylquinic acid	44	14.0 (10.7, 17.2)	46	16.8 (13.6, 20.0)	42	13.1 (9.7, 16.4)	31	17.7 (13.8, 21.6)	0.44	0.75	0.82	0.89	0.03	0.33
Tmax	hydroxy-methoxycinnamic acid*	44	9.8 (6.4, 13.1)	46	8.7 (5.3, 12.0)	42	9.3 (5.8, 12.8)	31	8.0 (3.9, 12.0)	0.59	0.85	0.8	0.89	0.51	0.85
Tmax	hesperetin	44	11.8 (9.0, 14.5)	46	9.7 (7.0, 12.4)	42	11.1 (8.2, 13.9)	31	5.7 (2.4, 9.0)	0.03	0.21	0.2	0.37	0.02	0.27
Tmax	hesperetin-7'-sulfate	44	5.9 (3.4, 8.4)	46	5.5 (3.1, 8.0)	42	2.2 (-0.3, 4.8)	31	3.1 (0.15, 6.1)	0.04	0.23	0.02	0.12	0.74	0.9
Tmax	4-methoxybenzoic acid-3-sulfate	44	23.2 (21.4, 25.0)	46	22.0 (20.2, 23.8)	42	20.7 (18.8, 22.5)	31	21.8 (19.6, 24.0)	0.15	0.42	0.13	0.28	0.95	0.97
Tmax	5-(hydroxyphenyl)-gamma-valerolactone-O-sulphate	44	22.1 (20.3, 23.8)	46	21.0 (19.2, 22.7)	42	22.0 (20.2, 23.8)	31	22.1 (20.0, 24.2)	0.81	0.91	0.57	0.71	0.53	0.85
Tmax	5-(hydroxyphenyl)-gamma-valerolactone	44	15.4 (12.3, 18.4)	46	17.8 (14.8, 20.8)	42	15.9 (12.7, 19.0)	31	14.0 (10.3, 17.6)	0.48	0.75	0.33	0.52	0.68	0.88
Tmax	3,4-dihydroxybenzoic acid methyl ester	44	5.5 (2.8, 8.2)	46	8.3 (5.7, 10.9)	42	2.6 (-0.1, 5.4)	31	6.0 (2.8, 9.2)	0.45	0.75	0.05	0.16	0.02	0.27
Tmax	3,4,5-trihydroxybenzoic acid methyl ester	44	5.9 (3.1, 8.8)	46	7.6 (4.8, 10.4)	42	3.2 (0.25, 6.1)	31	6.1 (2.7, 9.5)	0.49	0.75	0.12	0.28	0.11	0.49
Tmax	naringenin	44	10.0 (6.8, 13.2)	46	11.9 (8.8, 15.0)	42	6.0 (2.7, 9.2)	31	8.4 (4.7, 12.2)	0.14	0.41	0.02	0.12	0.14	0.53
Tmax	naringenin-7-O-glucuronide	44	11.1 (8.5, 13.8)	46	13.3 (10.7, 15.9)	42	8.5 (5.7, 11.2)	31	10.2 (7.1, 13.4)	0.22	0.48	0.03	0.15	0.12	0.49
Tmax	3,4-dihydroxybenzoic acid	44	12.4 (9.4, 15.3)	46	12.4 (9.5, 15.3)	42	9.4 (6.3, 12.4)	31	7.7 (4.2, 11.2)	0.02	0.21	0.02	0.12	0.81	0.92
Tmax	4-hydroxycinnamic acid	44	6.4 (3.9, 8.9)	46	9.7 (7.3, 12.2)	42	5.4 (2.9, 8.0)	31	7.7 (4.7, 10.7)	0.9	0.93	0.2	0.37	0.02	0.27
Tmax	trihydroxybenzaldehyde*	44	6.9 (5.1, 8.8)	46	7.9 (6.1, 9.7)	42	4.4 (2.5, 6.3)	31	4.8 (2.6, 7.1)	0.03	0.21	<0.01	0.07	0.34	0.78
Tmax	2,3-dihydroxybenzoic acid	44	15.5 (12.2, 18.9)	46	15.7 (12.4, 18.9)	42	16.0 (12.6, 19.4)	31	13.7 (9.7, 17.7)	0.6	0.85	0.76	0.86	0.62	0.85
Tmax	3-methylhippuric acid	44	4.4 (1.3, 7.4)	46	4.2 (1.2, 7.2)	42	7.1 (4.0, 10.2)	31	9.3 (5.7, 12.9)	0.02	0.21	0.02	0.12	0.74	0.9
Tmax	3-methoxybenzoic acid-4-sulfate	44	15.1 (11.7, 18.4)	46	13.9 (10.6, 17.2)	42	14.2 (10.8, 17.7)	31	11.4 (7.4, 15.4)	0.22	0.48	0.42	0.59	0.32	0.76
Tmax	benzoic acid-4-O-glucuronide	44	9.0 (5.5, 12.4)	46	9.5 (6.2, 12.9)	42	9.4 (5.9, 12.9)	31	7.9 (3.7, 12.0)	0.73	0.89	0.77	0.87	0.86	0.96
Tmax	2-hydroxybenzoic acid	44	7.2 (3.9, 10.4)	46	10.0 (6.8, 13.2)	42	8.1 (4.8, 11.4)	31	7.5 (3.6, 11.4)	0.97	0.98	0.66	0.79	0.42	0.85
Tmax	2-hydroxy-4-methoxybenzoic acid	44	5.9 (3.3, 8.4)	46	5.5 (3.0, 8.0)	42	2.3 (-0.3, 4.9)	31	2.3 (-0.7, 5.4)	0.02	0.21	0.01	0.12	0.93	0.97
Tmax	2-hydroxycinnamic acid	44	5.6 (2.6, 8.6)	46	8.4 (5.4, 11.3)	42	6.2 (3.2, 9.3)	31	4.4 (0.87, 8.0)	0.51	0.78	0.33	0.52	0.58	0.85
Tmax	3-hydroxyphenylacetic acid	44	17.0 (13.7, 20.2)	46	17.4 (14.2, 20.5)	42	17.5 (14.1, 20.8)	31	15.5 (11.6, 19.4)	0.64	0.86	0.75	0.86	0.72	0.9
Tmax	3-(3-hydroxyphenyl)propionic acid	44	21.3 (18.5, 24.0)	46	19.6 (16.9, 22.3)	42	20.6 (17.8, 23.4)	31	14.0 (10.8, 17.3)	0.01	0.11	0.08	0.22	0.02	0.27
Tmax	3-(4-hydroxy-3-methoxyphenyl)propionic acid	44	10.9 (7.6, 14.2)	46	8.8 (5.6, 12.0)	42	8.9 (5.5, 12.3)	31	7.6 (3.7, 11.6)	0.23	0.48	0.4	0.58	0.36	0.8
Tmax	4-hydroxybenzoic acid	44	7.4 (4.0, 10.8)	46	8.7 (5.4, 11.9)	42	8.3 (4.9, 11.8)	31	8.5 (4.5, 12.5)	0.7	0.87	0.84	0.9	0.68	0.88
Tmax	4-hydroxyhippuric acid	44	9.2 (5.8, 12.7)	46	9.5 (6.2, 12.9)	42	8.9 (5.4, 12.4)	31	9.5 (5.4, 13.6)	0.99	0.99	0.91	0.92	0.79	0.91
Tmax	benzoic acid-4-sulfate	44	12.2 (8.6, 15.7)	46	10.1 (6.6, 13.5)	42	9.9 (6.3, 13.5)	31	8.5 (4.3, 12.7)	0.2	0.45	0.34	0.52	0.39	0.84
Tmax	epicatechin	44	9.6 (6.8, 12.3)	46	9.7 (6.9, 12.4)	42	6.9 (4.1, 9.7)	31	5.8 (2.5, 9.1)	0.04	0.23	0.03	0.15	0.92	0.97
Tmax	3,4-dihydroxy-5-methoxybenzoic acid	44	8.4 (5.3, 11.4)	46	9.0 (6.0, 11.9)	42	8.4 (5.2, 11.5)	31	9.8 (6.1, 13.4)	0.67	0.86	0.86	0.9	0.57	0.85
Tmax	hesperetin-3'-O-glucuronide	44	15.0 (12.5, 17.6)	46	16.5 (14.0, 19.0)	42	11.9 (9.3, 14.5)	31	15.8 (12.7, 18.8)	0.56	0.82	0.11	0.28	0.05	0.43
Tmax	3-methoxy-4-hydroxyphenylacetic acid	44	11.6 (8.1, 15.1)	46	13.3 (9.9, 16.8)	42	12.0 (8.4, 15.6)	31	17.8 (13.6, 22.0)	0.07	0.27	0.29	0.49	0.07	0.46
Tmax	4-methoxybenzoic acid-3-O-glucuronide	44	19.6 (17.1, 22.1)	46	19.9 (17.4, 22.3)	42	17.5 (15.0, 20.0)	31	20.0 (17.1, 23.0)	0.74	0.89	0.38	0.57	0.3	0.76
Tmax	kaempferol	44	10.8 (7.8, 13.9)	46	6.4 (3.4, 9.4)	42	5.6 (2.4, 8.7)	31	8.2 (4.6, 11.9)	0.17	0.44	0.26	0.45	0.48	0.85
Tmax	5-(3',4'-Dihydroxyphenyl)-γ-valerolactone	44	19.4 (17.1, 21.7)	46	19.5 (17.2, 21.7)	42	19.0 (16.6, 21.3)	31	20.0 (17.3, 22.8)	0.83	0.92	0.99	0.99	0.66	0.88
Tmax	4-hydroxybenzoic acid-3-O-glucuronide	44	5.9 (3.8, 8.0)	46	8.7 (6.6, 10.8)	42	4.2 (2.1, 6.4)	31	7.6 (5.0, 10.1)	0.94	0.97	0.14	0.3	0.01	0.27
Tmax	rosmarinic acid	44	5.5 (2.8, 8.1)	46	6.2 (3.6, 8.8)	42	3.5 (0.80, 6.2)	31	3.1 (-0.1, 6.3)	0.14	0.41	0.08	0.22	0.76	0.9
Tmax	3,5-dimethoxy-4-hydroxycinnamic acid	44	10.0 (6.8, 13.2)	46	11.9 (8.8, 15.1)	42	11.0 (7.7, 14.3)	31	9.4 (5.6, 13.3)	0.8	0.91	0.69	0.8	0.79	0.91
Tmax	3-methoxybenzoic acid-4-O-glucuronide	44	19.0 (16.1, 22.0)	46	16.3 (13.4, 19.2)	42	15.2 (12.2, 18.3)	31	16.2 (12.6, 19.7)	0.15	0.41	0.21	0.37	0.55	0.85
Tmax	hydroxy-methoxybenzoic acid*	44	8.6 (5.9, 11.2)	46	12.1 (9.5, 14.7)	42	6.3 (3.6, 9.1)	31	5.9 (2.7, 9.1)	0.04	0.23	<0.01	0.06	0.14	0.53
Tmax	hydroxybenzoic acid*	44	15.4 (12.0, 18.7)	46	13.8 (10.6, 17.1)	42	11.3 (7.9, 14.7)	31	10.3 (6.3, 14.3)	0.03	0.21	0.04	0.15	0.58	0.85
Tmax	3-hydroxyhippuric acid	44	20.0 (17.0, 23.0)	46	18.9 (16.0, 21.9)	42	17.4 (14.3, 20.5)	31	16.3 (12.7, 19.8)	0.09	0.3	0.11	0.28	0.59	0.85
Tmax	3-hydroxybenzoic acid-4-O-glucuronide	44	9.6 (7.1, 12.0)	46	11.5 (9.0, 13.9)	42	6.3 (3.8, 8.8)	31	4.9 (2.0, 7.9)	<0.01	0.1	<0.01	0.01	0.52	0.85
Tmax	3-methoxybenzoic acid	44	3.5 (1.0, 6.0)	46	3.9 (1.4, 6.3)	42	3.3 (0.71, 5.8)	31	4.7 (1.7, 7.6)	0.69	0.87	0.9	0.92	0.54	0.85
Tmax	3,4-dimethoxybenzoic acid methyl ester	44	8.4 (5.2, 11.5)	46	9.6 (6.5, 12.6)	42	6.5 (3.4, 9.7)	31	7.1 (3.4, 10.8)	0.36	0.68	0.18	0.36	0.5	0.85
Tmax	3,4-dihydroxy-5-methoxybenzoic acid	44	6.3 (3.3, 9.4)	46	8.6 (5.6, 11.6)	42	5.2 (2.1, 8.4)	31	8.1 (4.4, 11.8)	0.87	0.93	0.53	0.7	0.11	0.49
Tmax	4-methoxybenzaldehyde	44	7.3 (4.4, 10.3)	46	8.4 (5.5, 11.4)	42	3.7 (0.64, 6.7)	31	8.4 (4.9, 12.0)	0.67	0.86	0.17	0.34	0.07	0.46
Tmax	4-valerolactone	44	4.5 (1.9, 7.2)	46	4.9 (2.3, 7.5)	42	5.8 (3.1, 8.5)	31	5.1 (1.9, 8.3)	0.63	0.86	0.56	0.71	0.89	0.96
Tmax	cyanidin-3-O-glucoside	44	6.6 (4.5, 8.7)	46	6.7 (4.6, 8.7)	42	2.8 (0.60, 4.9)	31	6.4 (3.9, 8.9)	0.25	0.49	0.04	0.15	0.1	0.49
Tmax	ellagic acid	44	15.6 (12.7, 18.4)	46	15.1 (12.3, 17.9)	42	10.0 (7.1, 12.9)	31	13.4 (10.1, 16.8)	0.06	0.27	0.01	0.11	0.29	0.76
Tmax	3-hydroxy-4-methoxybenzoic acid	44	9.8 (6.8, 12.8)	46	11.4 (8.5, 14.3)	42	7.5 (4.4, 10.5)	31	7.1 (3.6, 10.7)	0.11	0.33	0.04	0.15	0.51	0.85
Tmax	4-hydroxy-3,5-dimethoxybenzoic acid	44	5.6 (2.9, 8.3)	46	7.0 (4.3, 9.6)	42	5.7 (2.9, 8.4)	31	5.7 (2.4, 8.9)	0.9	0.93	0.67	0.79	0.56	0.85
Tmax	4-methoxybenzoic acid	44	3.0 (1.3, 4.8)	46	1.0 (-0.7, 2.7)	42	1.6 (-0.1, 3.4)	31	1.2 (-0.8, 3.3)	0.23	0.48	0.55	0.7	0.18	0.61
Tmax	catechin*	44	10.1 (7.0, 13.3)	46	12.3 (9.2, 15.4)	42	7.2 (4.0, 10.5)	31	8.6 (4.9, 12.4)	0.2	0.45	0.04	0.15	0.21	0.63
Tmax	hydroxybenzoic acid-sulfate*/ dhBA	44	9.6 (7.0, 12.1)	46	14.0 (11.5, 16.5)	42	5.6 (3.0, 8.3)	31	6.3 (3.2, 9.3)	0.01	0.11	<0.01	<0.01	0.02	0.27
Tmax	4-Hydroxy-3-methoxybenzoic acid methyl ester	44	13.0 (9.8, 16.3)	46	9.3 (6.1, 12.4)	42	6.4 (3.1, 9.7)	31	6.2 (2.3, 10.1)	<0.01	0.1	0.01	0.08	0.32	0.76
Tmax	3-methoxybenzoic acid	44	8.9 (5.8, 12.0)	46	9.9 (6.9, 13.0)	42	4.8 (1.6, 8.0)	31	7.6 (3.9, 11.4)	0.19	0.45	0.04	0.15	0.2	0.63
Tmax	hippuric acid	44	11.8 (8.3, 15.3)	46	12.7 (9.3, 16.1)	42	7.6 (4.0, 11.2)	31	8.5 (4.4, 12.7)	0.07	0.27	0.02	0.12	0.49	0.85
Tmax	2-methoxybenzoic acid	44	4.7 (2.4, 7.0)	46	4.0 (1.7, 6.2)	42	1.6 (-0.7, 4.0)	31	2.2 (-0.5, 4.9)	0.07	0.27	0.05	0.15	0.96	0.97
Tmax	3-(phenyl)propionic acid	44	1.2 (-0.1, 2.4)	46	1.0 (-0.2, 2.3)	42	0.90 (-0.4, 2.2)	31	0.34 (-1.2, 1.8)	0.42	0.75	0.51	0.69	0.67	0.88
Tmax	cyanidin-diglucuronide*	44	8.0 (5.1, 10.8)	46	6.0 (3.2, 8.8)	42	3.1 (0.18, 6.1)	31	5.3 (1.9, 8.7)	0.09	0.3	0.06	0.18	0.94	0.97
Tmax	4-hydroxy-3-methoxybenzoic acid	44	7.4 (4.6, 10.1)	46	8.8 (6.1, 11.5)	42	3.4 (0.53, 6.2)	31	6.4 (3.1, 9.8)	0.18	0.45	0.02	0.12	0.1	0.49

## Sheet: TableS7
Supplementary Table 7: Excretion kinetics (Cmax and Tmax) by age group adjusted for total flavonoid intake. Values are mean (95% CI). P= p-values from linear regression; Q= false discovery rate adjusted p values. Cmax = maximum concentration; Tmax = time to maximum concentration.
Measure	Metabolite (ng)	Older		Younger		Age
		n=	mean (95% CI)	n=	mean (95% CI)	P=	Q=
Cmax	2,4-dihydroxybenzoic acid	84	0.02 (0.01 ,0.02)	68	0.01 (0.005 ,0.02)	0.44	0.82
Cmax	2,5-dihydroxybenzoic acid	90	0.67 (0.46 ,0.89)	73	0.70 (0.46 ,0.94)	0.87	0.97
Cmax	3-(hydroxyphenyl)-hydroxypropanoic acid*	83	7.3 (5.2 ,9.5)	69	5.7 (3.3 ,8.1)	0.37	0.78
Cmax	3,4-dihydroxybenzaldehyde	90	0.01 (0.01 ,0.02)	73	0.02 (0.01 ,0.02)	0.41	0.79
Cmax	3-(dihydroxyphenyl)propionic acid*	90	0.23 (0.16 ,0.30)	73	0.20 (0.12 ,0.28)	0.65	0.91
Cmax	3,4-dihydroxyphenylacetic acid	90	1.7 (1.1 ,2.2)	73	1.8 (1.2 ,2.4)	0.82	0.97
Cmax	4-methylhippuric acid	90	0.04 (0.03 ,0.05)	73	0.01 (0.003 ,0.03)	<0.01	0.19
Cmax	3-hydroxycinnamic acid	90	0.05 (0.03 ,0.07)	73	0.06 (0.04 ,0.08)	0.53	0.89
Cmax	3-methoxycinnamic acid	90	0.36 (0.21 ,0.51)	73	0.20 (0.03 ,0.37)	0.21	0.78
Cmax	4-hydroxybenzaldehyde	90	0.20 (0.14 ,0.27)	73	0.18 (0.11 ,0.25)	0.64	0.91
Cmax	4-hydroxybenzyl alcohol	90	0.78 (0.50 ,1.1)	73	0.81 (0.50 ,1.1)	0.89	0.97
Cmax	6-methoxysalicyclic acid	90	0.01 (0.004 ,0.01)	73	0.005 (0.000 ,0.01)	0.35	0.78
Cmax	4-hydroxy-3-methoxyacetophenone	90	0.13 (0.07 ,0.19)	73	0.18 (0.11 ,0.25)	0.33	0.78
Cmax	benzoylglutamic acid	90	0.11 (0.08 ,0.14)	73	0.08 (0.05 ,0.12)	0.31	0.78
Cmax	3,4-dihydroxycinnamic acid	90	0.04 (0.02 ,0.06)	73	0.04 (0.02 ,0.06)	0.98	0.99
Cmax	3-caffeoylquinic acid	90	0.07 (0.04 ,0.10)	73	0.08 (0.05 ,0.12)	0.61	0.91
Cmax	hydroxy-methoxycinnamic acid*	90	0.41 (0.21 ,0.61)	73	0.40 (0.18 ,0.63)	0.97	0.99
Cmax	hesperetin	90	0.01 (0.01 ,0.01)	73	0.01 (0.003 ,0.01)	0.54	0.89
Cmax	hesperetin-7'-sulfate	85	0.01 (0.004 ,0.01)	69	0.003 (0.0 ,0.01)	0.19	0.78
Cmax	4-methoxybenzoic acid-3-sulfate	90	1.2 (0.56 ,1.8)	73	0.59 (-0.1 ,1.3)	0.27	0.78
Cmax	5-(hydroxyphenyl)-gamma-valerolactone-sulfate	90	3.8 (2.4 ,5.1)	73	2.3 (0.74 ,3.8)	0.19	0.78
Cmax	5-(hydroxyphenyl)-gamma-valerolactone	90	0.13 (0.07 ,0.20)	73	0.14 (0.07 ,0.22)	0.84	0.97
Cmax	3,4-dihydroxybenzoic acid methyl ester	90	0.01 (0.003 ,0.01)	73	0.004 (0.002 ,0.01)	0.66	0.91
Cmax	3,4,5-trihydroxybenzoic acid methyl ester	90	0.004 (0.003 ,0.01)	73	0.003 (0.001 ,0.004)	0.18	0.78
Cmax	naringenin	90	0.004 (0.002 ,0.005)	73	0.003 (0.001 ,0.004)	0.38	0.78
Cmax	naringenin-7-O-glucuronide	90	0.13 (0.09 ,0.17)	73	0.10 (0.06 ,0.14)	0.32	0.78
Cmax	3,4-dihydroxybenzoic acid	90	0.40 (0.33 ,0.46)	73	0.40 (0.32 ,0.47)	0.99	0.99
Cmax	4-hydroxycinnamic acid	90	0.01 (0.01 ,0.02)	73	0.01 (0.01 ,0.02)	0.8	0.97
Cmax	trihydroxybenzaldehyde*	90	0.03 (0.02 ,0.03)	73	0.02 (0.02 ,0.03)	0.55	0.89
Cmax	2,3-dihydroxybenzoic acid	90	0.56 (0.37 ,0.76)	73	0.51 (0.29 ,0.72)	0.73	0.97
Cmax	3-methylhippuric acid	90	0.09 (0.06 ,0.11)	73	0.03 (0.01 ,0.06)	<0.01	0.19
Cmax	3-methoxybenzoic acid-4-sulfate	90	2.5 (1.5 ,3.4)	73	2.5 (1.4 ,3.5)	0.99	0.99
Cmax	benzoic acid-4-O-glucuronide	90	0.16 (0.13 ,0.19)	73	0.11 (0.08 ,0.15)	0.08	0.73
Cmax	2-hydroxybenzoic acid	90	0.14 (0.07 ,0.21)	72	0.04 (0.0 ,0.12)	0.09	0.73
Cmax	2-hydroxy-4-methoxybenzoic acid	79	0.002 (0.001 ,0.002)	63	0.001 (0.000 ,0.002)	0.2	0.78
Cmax	2-hydroxycinnamic acid	90	0.002 (0.000 ,0.003)	72	0.003 (0.001 ,0.004)	0.28	0.78
Cmax	3-hydroxyphenylacetic acid	90	3.2 (1.8 ,4.5)	72	3.7 (2.1 ,5.2)	0.68	0.92
Cmax	3-(3-hydroxyphenyl)propionic acid	90	0.22 (0.07 ,0.37)	72	0.29 (0.12 ,0.45)	0.59	0.91
Cmax	3-(4-hydroxy-3-methoxyphenyl)propionic acid	90	0.37 (0.22 ,0.53)	72	0.50 (0.33 ,0.67)	0.34	0.78
Cmax	4-hydroxybenzoic acid	90	0.88 (0.56 ,1.2)	72	1.1 (0.70 ,1.4)	0.49	0.89
Cmax	4-hydroxyhippuric acid	84	10.8 (7.8 ,13.8)	67	11.1 (7.7 ,14.5)	0.91	0.98
Cmax	benzoic acid-4-sulfate	90	13.5 (9.7 ,17.3)	72	9.8 (5.5 ,14.0)	0.25	0.78
Cmax	epicatechin	90	0.03 (0.02 ,0.04)	72	0.02 (0.01 ,0.03)	0.17	0.78
Cmax	3,4-dihydroxy-5-methoxybenzoic acid	90	0.01 (0.01 ,0.02)	72	0.01 (0.01 ,0.02)	0.53	0.89
Cmax	hesperetin-3'-O-glucuronide	90	2.4 (1.7 ,3.1)	72	1.4 (0.63 ,2.2)	0.11	0.73
Cmax	3-methoxy-4-hydroxyphenylacetic acid	90	6.4 (4.2 ,8.6)	72	7.0 (4.5 ,9.5)	0.75	0.97
Cmax	4-methoxybenzoic acid-3-O-glucuronide	90	0.43 (0.29 ,0.57)	72	0.37 (0.21 ,0.53)	0.62	0.91
Cmax	kaempferol	90	0.09 (0.05 ,0.12)	72	0.08 (0.04 ,0.11)	0.79	0.97
Cmax	5-(3',4'-Dihydroxyphenyl)-γ-valerolactone	90	2.2 (1.2 ,3.2)	72	2.1 (1.0 ,3.2)	0.96	0.99
Cmax	4-hydroxybenzoic acid-3-O-glucuronide	90	0.10 (0.08 ,0.12)	72	0.07 (0.04 ,0.09)	0.12	0.73
Cmax	rosmarinic acid	85	0.01 (0.01 ,0.01)	68	0.004 (0.001 ,0.01)	0.11	0.73
Cmax	3,5-dimethoxy-4-hydroxycinnamic acid	90	0.07 (0.05 ,0.10)	72	0.09 (0.06 ,0.12)	0.37	0.78
Cmax	3-methoxybenzoic acid-4-O-glucuronide	90	1.7 (1.1 ,2.4)	72	1.5 (0.73 ,2.2)	0.63	0.91
Cmax	hydroxy-methoxybenzoic acid*	90	0.22 (0.15 ,0.29)	72	0.32 (0.25 ,0.40)	0.08	0.73
Cmax	hydroxybenzoic acid*	90	0.07 (0.02 ,0.13)	72	0.09 (0.02 ,0.15)	0.76	0.97
Cmax	3-hydroxyhippuric acid	90	20.5 (14.5 ,26.5)	72	10.9 (4.1 ,17.7)	0.06	0.73
Cmax	3-hydroxybenzoic acid-4-O-glucuronide	90	0.05 (0.04 ,0.07)	72	0.04 (0.02 ,0.05)	0.19	0.78
Cmax	3-methoxybenzoic acid	84	0.02 (0.01 ,0.04)	68	0.02 (0.01 ,0.04)	0.88	0.97
Cmax	3,4-dimethoxybenzoic acid methyl ester	90	0.01 (0.01 ,0.01)	73	0.004 (0.0 ,0.01)	0.01	0.28
Cmax	3,4-dihydroxy-5-methoxybenzoic acid	90	0.07 (0.01 ,0.12)	73	0.09 (0.03 ,0.16)	0.55	0.89
Cmax	4-methoxybenzaldehyde	89	0.03 (0.02 ,0.03)	73	0.03 (0.02 ,0.04)	0.38	0.78
Cmax	4-valerolactone	90	0.03 (0.01 ,0.04)	73	0.02 (0.004 ,0.03)	0.28	0.78
Cmax	cyanidin-3-O-glucoside	90	0.33 (-0.3 ,0.92)	73	0.43 (-0.2 ,1.1)	0.85	0.97
Cmax	ellagic acid	90	1.6 (0.68 ,2.4)	73	0.99 (0.01 ,2.0)	0.44	0.82
Cmax	3-hydroxy-4-methoxybenzoic acid	90	0.30 (0.21 ,0.40)	73	0.45 (0.34 ,0.55)	0.08	0.73
Cmax	4-hydroxy-3,5-dimethoxybenzoic acid	90	0.09 (0.07 ,0.11)	73	0.10 (0.07 ,0.12)	0.88	0.97
Cmax	4-methoxybenzoic acid	90	0.14 (0.05 ,0.24)	73	0.08 (0.0 ,0.18)	0.39	0.78
Cmax	catechin*	85	0.14 (0.07 ,0.21)	67	0.15 (0.07 ,0.23)	0.88	0.97
Cmax	hydroxybenzoic acid-sulfate*/ dhBA	85	1.2 (0.76 ,1.6)	67	0.85 (0.39 ,1.3)	0.36	0.78
Cmax	4-Hydroxy-3-methoxybenzoic acid methyl ester	85	0.12 (0.03 ,0.22)	68	0.04 (-0.1 ,0.15)	0.31	0.78
Cmax	3-methoxybenzoic acid	74	319 (230 ,407)	58	245 (144 ,346)	0.33	0.78
Cmax	hippuric acid	74	344 (277 ,411)	58	247 (171 ,324)	0.09	0.73
Cmax	2-methoxybenzoic acid	74	0.001 (0.000 ,0.001)	58	0.001 (0.000 ,0.001)	0.59	0.91
Cmax	3-(phenyl)propionic acid	74	0.07 (0.0 ,0.16)	58	0.15 (0.04 ,0.25)	0.34	0.78
Cmax	cyanidin-diglucuronide*	74	0.06 (0.02 ,0.09)	58	0.02 (0.0 ,0.06)	0.25	0.78
Cmax	4-hydroxy-3-methoxybenzoic acid	74	0.41 (0.19 ,0.63)	58	0.43 (0.18 ,0.69)	0.9	0.97
Tmax	2,4-dihydroxybenzoic acid	90	8.9 (6.5 ,11.4)	73	6.0 (3.2 ,8.8)	0.17	0.34
Tmax	2,5-dihydroxybenzoic acid	90	16.5 (13.9 ,19.1)	73	16.7 (13.8 ,19.6)	0.94	0.94
Tmax	3-(hydroxyphenyl)-hydroxypropanoic acid*	90	18.9 (16.5 ,21.4)	73	17.2 (14.4 ,19.9)	0.4	0.58
Tmax	3,4-dihydroxybenzaldehyde	90	10.1 (7.7 ,12.6)	73	6.0 (3.2 ,8.7)	0.05	0.2
Tmax	3-(dihydroxyphenyl)propionic acid*	90	16.9 (14.4 ,19.4)	73	15.2 (12.4 ,18.0)	0.42	0.59
Tmax	3,4-dihydroxyphenylacetic acid	90	14.9 (12.3 ,17.5)	73	18.3 (15.4 ,21.3)	0.12	0.29
Tmax	4-methylhippuric acid	90	5.8 (3.5 ,8.2)	73	5.7 (3.0 ,8.3)	0.93	0.94
Tmax	3-hydroxycinnamic acid	90	15.7 (13.2 ,18.3)	73	17.7 (14.8 ,20.5)	0.37	0.58
Tmax	3-methoxycinnamic acid	90	11.6 (8.9 ,14.3)	73	7.3 (4.2 ,10.3)	0.06	0.24
Tmax	4-hydroxybenzaldehyde	90	13.6 (10.9 ,16.2)	73	5.9 (3.0 ,8.9)	<0.01	0.02
Tmax	4-hydroxybenzyl alcohol	90	11.9 (9.1 ,14.6)	73	15.1 (12.0 ,18.2)	0.17	0.34
Tmax	6-methoxysalicyclic acid	90	7.6 (4.9 ,10.2)	73	9.5 (6.5 ,12.4)	0.39	0.58
Tmax	4-hydroxy-3-methoxyacetophenone	90	10.9 (8.2 ,13.7)	73	11.9 (8.8 ,15.0)	0.68	0.8
Tmax	benzoylglutamic acid	90	16.6 (13.9 ,19.4)	73	12.4 (9.3 ,15.5)	0.07	0.25
Tmax	3,4-dihydroxycinnamic acid	90	14.8 (12.3 ,17.3)	73	15.6 (12.7 ,18.4)	0.73	0.84
Tmax	3-Caffeoylquinic acid	90	16.0 (13.3 ,18.6)	73	14.5 (11.5 ,17.4)	0.5	0.64
Tmax	hydroxy-methoxycinnamic acid*	90	9.9 (7.2 ,12.6)	73	7.7 (4.7 ,10.8)	0.35	0.56
Tmax	hesperetin	90	11.0 (8.7 ,13.3)	73	8.3 (5.8 ,10.8)	0.16	0.34
Tmax	hesperetin-7'-sulfate	90	6.6 (4.6 ,8.5)	73	1.4 (-0.8 ,3.6)	<0.01	0.03
Tmax	4-methoxybenzoic acid-3-sulfate	90	22.4 (20.9 ,23.8)	73	21.4 (19.7 ,23.0)	0.44	0.61
Tmax	5-(hydroxyphenyl)-gamma-valerolactone-sulfate	90	21.7 (20.2 ,23.1)	73	21.8 (20.2 ,23.4)	0.92	0.94
Tmax	5-(hydroxyphenyl)-gamma-valerolactone	90	17.0 (14.6 ,19.5)	73	14.4 (11.6 ,17.1)	0.2	0.36
Tmax	3,4-dihydroxybenzoic acid methyl ester	90	7.6 (5.5 ,9.8)	73	3.1 (0.68 ,5.5)	0.01	0.11
Tmax	3,4,5-trihydroxybenzoic acid methyl ester	90	7.1 (4.8 ,9.4)	73	4.0 (1.4 ,6.5)	0.11	0.28
Tmax	naringenin	90	10.8 (8.2 ,13.3)	73	7.3 (4.4 ,10.1)	0.11	0.28
Tmax	naringenin-7-O-glucuronide	90	13.4 (11.3 ,15.6)	73	8.0 (5.6 ,10.4)	<0.01	0.04
Tmax	3,4-dihydroxybenzoic acid	90	12.0 (9.6 ,14.3)	73	8.8 (6.2 ,11.5)	0.12	0.28
Tmax	4-hydroxycinnamic acid	90	9.2 (7.2 ,11.2)	73	5.2 (3.0 ,7.5)	0.02	0.13
Tmax	trihydroxybenzaldehyde*	90	7.9 (6.4 ,9.4)	73	3.8 (2.2 ,5.5)	<0.01	0.02
Tmax	2,3-dihydroxybenzoic acid	90	15.4 (12.7 ,18.1)	73	15.0 (12.0 ,18.0)	0.86	0.92
Tmax	3-methylhippuric acid	90	4.8 (2.4 ,7.3)	73	7.5 (4.7 ,10.2)	0.2	0.36
Tmax	3-methoxybenzoic acid-4-sulfate	90	15.0 (12.4 ,17.7)	73	12.4 (9.4 ,15.4)	0.24	0.41
Tmax	benzoic acid-4-O-glucuronide	90	9.9 (7.2 ,12.7)	73	7.9 (4.8 ,11.0)	0.38	0.58
Tmax	2-hydroxybenzoic acid	90	8.2 (5.5 ,10.8)	73	8.3 (5.4 ,11.3)	0.94	0.94
Tmax	2-hydroxy-4-methoxybenzoic acid	90	6.2 (4.2 ,8.2)	73	1.5 (-0.7 ,3.8)	0.01	0.06
Tmax	2-hydroxycinnamic acid	90	7.7 (5.3 ,10.2)	73	4.8 (2.1 ,7.5)	0.15	0.33
Tmax	3-hydroxyphenylacetic acid	90	18.2 (15.7 ,20.8)	73	15.2 (12.3 ,18.1)	0.16	0.34
Tmax	3-(3-hydroxyphenyl)propionic acid	90	20.4 (18.1 ,22.7)	73	17.7 (15.2 ,20.3)	0.17	0.34
Tmax	3-(4-hydroxy-3-methoxyphenyl)propionic acid	90	10.0 (7.4 ,12.7)	73	8.1 (5.1 ,11.1)	0.38	0.58
Tmax	4-hydroxybenzoic acid	90	8.9 (6.2 ,11.6)	73	7.6 (4.6 ,10.7)	0.58	0.72
Tmax	4-hydroxyhippuric acid	90	9.9 (7.2 ,12.7)	73	8.5 (5.4 ,11.5)	0.53	0.68
Tmax	benzoic acid-4-sulfate	90	11.2 (8.3 ,14.0)	73	9.2 (6.0 ,12.4)	0.4	0.58
Tmax	epicatechin	90	9.0 (6.8 ,11.2)	73	6.7 (4.3 ,9.2)	0.22	0.39
Tmax	3,4-dihydroxy-5-methoxybenzoic acid	90	9.4 (7.0 ,11.8)	73	8.0 (5.2 ,10.7)	0.49	0.64
Tmax	hesperetin-3'-O-glucuronide	90	15.9 (13.8 ,18.0)	73	13.6 (11.3 ,16.0)	0.2	0.36
Tmax	3-methoxy-4-hydroxyphenylacetic acid	90	12.6 (9.7 ,15.4)	73	14.4 (11.2 ,17.6)	0.45	0.61
Tmax	4-methoxybenzoic acid-3-O-glucuronide	90	19.5 (17.5 ,21.5)	73	18.7 (16.5 ,20.9)	0.63	0.76
Tmax	kaempferol	90	8.1 (5.6 ,10.6)	73	7.2 (4.4 ,10.0)	0.66	0.79
Tmax	5-(3',4'-Dihydroxyphenyl)-γ-valerolactone	90	19.6 (17.7 ,21.4)	73	19.1 (17.0 ,21.2)	0.77	0.88
Tmax	4-hydroxybenzoic acid-3-O-glucuronide	90	7.7 (6.0 ,9.5)	73	5.2 (3.2 ,7.1)	0.08	0.25
Tmax	rosmarinic acid	90	6.5 (4.4 ,8.6)	73	2.4 (0.01 ,4.7)	0.02	0.13
Tmax	3,5-dimethoxy-4-hydroxycinnamic acid	90	10.9 (8.3 ,13.5)	73	10.4 (7.5 ,13.3)	0.81	0.9
Tmax	3-methoxybenzoic acid-4-O-glucuronide	90	17.3 (14.9 ,19.7)	73	16.2 (13.5 ,18.9)	0.59	0.72
Tmax	hydroxy-methoxybenzoic acid*	90	10.5 (8.3 ,12.6)	73	6.0 (3.6 ,8.4)	0.02	0.11
Tmax	hydroxybenzoic acid*	90	14.6 (11.9 ,17.3)	73	10.6 (7.6 ,13.6)	0.08	0.25
Tmax	3-hydroxyhippuric acid	90	19.8 (17.4 ,22.2)	73	16.7 (14.0 ,19.3)	0.12	0.29
Tmax	3-hydroxybenzoic acid-4-)-glucuronide	90	11.3 (9.3 ,13.2)	73	5.0 (2.8 ,7.2)	<0.01	0.02
Tmax	3-methoxybenzoic acid	90	3.7 (1.7 ,5.7)	73	4.0 (1.7 ,6.2)	0.87	0.92
Tmax	3,4-dimethoxybenzoic acid methyl ester	90	9.4 (7.0 ,11.9)	73	6.1 (3.3 ,8.9)	0.12	0.28
Tmax	3,4-dihydroxy-5-methoxybenzoic acid	90	7.7 (5.2 ,10.1)	73	6.1 (3.3 ,8.9)	0.45	0.61
Tmax	4-methoxybenzaldehyde	90	9.0 (6.6 ,11.4)	73	4.5 (1.8 ,7.2)	0.03	0.14
Tmax	4-valerolactone	90	5.0 (2.8 ,7.1)	73	5.3 (2.9 ,7.7)	0.83	0.91
Tmax	cyanidin-3-O-glucoside	90	7.3 (5.7 ,9.0)	73	3.2 (1.3 ,5.1)	<0.01	0.04
Tmax	ellagic acid	90	15.6 (13.3 ,17.9)	73	11.4 (8.9 ,14.0)	0.03	0.15
Tmax	3-hydroxy-4-methoxybenzoic acid	90	10.4 (8.0 ,12.7)	73	7.6 (4.9 ,10.3)	0.18	0.34
Tmax	4-hydroxy-3,5-dimethoxybenzoic acid	90	6.9 (4.7 ,9.1)	73	5.0 (2.6 ,7.4)	0.31	0.51
Tmax	4-methoxybenzoic acid	90	1.9 (0.52 ,3.3)	73	1.6 (0.05 ,3.2)	0.8	0.9
Tmax	catechin*	90	11.6 (9.0 ,14.1)	73	7.7 (4.9 ,10.6)	0.08	0.25
Tmax	hydroxybenzoic acid-sulfate*/ dhBA	90	11.8 (9.7 ,13.9)	73	5.6 (3.3 ,8.0)	<0.01	0.02
Tmax	4-Hydroxy-3-methoxybenzoic acid methyl ester	90	10.9 (8.3 ,13.5)	73	6.9 (3.9 ,9.8)	0.07	0.25
Tmax	3-methoxybenzoic acid	90	10.0 (7.5 ,12.5)	73	5.2 (2.4 ,8.0)	0.03	0.14
Tmax	hippuric acid	90	12.4 (9.6 ,15.1)	73	7.5 (4.4 ,10.6)	0.04	0.19
Tmax	2-methoxybenzoic acid	90	5.0 (3.2 ,6.9)	73	1.1 (-0.9 ,3.2)	0.01	0.1
Tmax	3-(phenyl)propionic acid	90	1.5 (0.52 ,2.5)	73	0.17 (-1.0 ,1.3)	0.11	0.28
Tmax	cyanidin-diglucuronide*	90	7.4 (5.0 ,9.7)	73	3.7 (1.1 ,6.3)	0.07	0.25
Tmax	4-hydroxy-3-methoxybenzoic acid	90	8.1 (5.9 ,10.4)	73	4.9 (2.3 ,7.4)	0.09	0.25

## Sheet: TableS8
Supplementary Table 8: Relative abundance of taxa by age and sex group. Values are mean (95% CI). P= p-values from linear regression; Q= false discovery rate adjusted p values.
Genus	Older females (n=43)	Older males (n=46)	Younger females (n=41)	Younger males (n=31)	Group		Age		Sex
	Mean (95% CI)	Mean (95% CI)	Mean (95% CI)	Mean (95% CI)	P=	Q=	P=	Q=	P=	Q=
Actinomycetaceae	0.01 (0.00, 0.02)	0.01 (0.00, 0.02)	0.01 (0.00, 0.02)	0.01 (-0.01, 0.02)	0.36	0.66	0.33	0.56	0.99	0.99
Alcaligenaceae	0.07 (0.02, 0.12)	0.06 (0.01, 0.11)	0.09 (0.03, 0.14)	0.13 (0.07, 0.19)	0.13	0.36	0.13	0.33	0.78	0.96
Bacteroidaceae	12.8 (8.8, 16.8)	12.8 (8.9, 16.6)	24.1 (20.0, 28.2)	19.2 (14.5, 23.9)	<0.01	0.02	<0.01	<0.01	0.18	0.9
Bacteroidales (unclassified)	0.49 (0.00, 0.97)	0.64 (0.17, 1.1)	0.01 (-0.49, 0.51)	0.07 (-0.50, 0.65)	0.11	0.36	0.04	0.2	0.54	0.93
Barnesiellaceae	0.82 (0.25, 1.4)	1.7 (1.2, 2.3)	0.59 (0.00, 1.2)	1.4 (0.72, 2.1)	0.77	0.92	0.25	0.49	<0.01	0.13
Bifidobacteriaceae	0.05 (0.02, 0.08)	0.01 (-0.02, 0.04)	0.06 (0.03, 0.09)	0.05 (0.01, 0.08)	0.52	0.76	0.1	0.33	0.07	0.9
Christensenellaceae	2.1 (1.5, 2.7)	1.4 (0.84, 2.0)	0.85 (0.24, 1.5)	0.70 (0.00, 1.4)	<0.01	0.02	<0.01	0.06	0.27	0.9
Clostridiaceae	0.54 (0.23, 0.85)	0.63 (0.33, 0.92)	0.52 (0.21, 0.84)	0.21 (-0.15, 0.57)	0.18	0.4	0.22	0.47	0.65	0.93
Clostridiales (unclassified)	13.6 (10.7, 16.4)	12.2 (9.5, 15.0)	9.8 (6.8, 12.7)	8.0 (4.6, 11.4)	<0.01	0.08	0.01	0.1	0.43	0.9
Coriobacteriaceae	0.18 (0.09, 0.27)	0.17 (0.09, 0.26)	0.19 (0.10, 0.29)	0.16 (0.05, 0.27)	0.89	0.96	0.96	0.96	0.69	0.93
Dehalobacteriaceae	0.06 (0.03, 0.08)	0.08 (0.06, 0.11)	0.04 (0.01, 0.07)	0.03 (-0.01, 0.06)	0.05	0.28	0.01	0.1	0.45	0.9
Enterobacteriaceae	0.63 (-0.38, 1.6)	1.3 (0.35, 2.3)	1.00 (-0.04, 2.0)	0.36 (-0.83, 1.6)	0.73	0.91	0.62	0.69	0.81	0.96
Erysipelotrichaceae	1.9 (0.76, 3.0)	2.2 (1.1, 3.3)	2.6 (1.4, 3.7)	1.8 (0.41, 3.1)	0.93	0.96	0.8	0.84	0.74	0.96
Lachnospiraceae	7.6 (4.1, 11.2)	7.6 (4.2, 10.9)	9.9 (6.3, 13.5)	12.6 (8.5, 16.7)	0.05	0.28	0.06	0.24	0.65	0.93
Lactobacillales (unclassified)	0.04 (-0.01, 0.09)	0.05 (0.00, 0.10)	0.02 (-0.03, 0.07)	0.02 (-0.04, 0.08)	0.41	0.69	0.27	0.49	0.69	0.93
ML615J_28 (unclassified)	0.01 (-0.03, 0.06)	0.01 (-0.03, 0.06)	0.05 (0.01, 0.10)	0.01 (-0.04, 0.06)	0.67	0.87	0.37	0.6	0.38	0.9
Methanobacteriaceae	0.11 (0.01, 0.21)	0.13 (0.03, 0.22)	0.05 (-0.05, 0.15)	0.03 (-0.09, 0.14)	0.16	0.38	0.12	0.33	0.93	0.98
Mogibacteriaceae	0.07 (0.04, 0.10)	0.05 (0.02, 0.08)	0.07 (0.04, 0.10)	0.07 (0.03, 0.11)	0.88	0.96	0.57	0.69	0.42	0.9
Odoribacteraceae	0.30 (-0.14, 0.75)	0.33 (-0.10, 0.76)	0.65 (0.20, 1.1)	0.27 (-0.25, 0.79)	0.74	0.91	0.47	0.61	0.46	0.9
Oxalobacteraceae	0.01 (0.00, 0.02)	0.01 (0.00, 0.01)	0.01 (0.00, 0.01)	0.00 (0.00, 0.01)	0.13	0.36	0.21	0.46	0.48	0.9
Paraprevotellaceae	0.57 (0.20, 0.94)	0.54 (0.18, 0.90)	0.06 (-0.32, 0.44)	0.28 (-0.15, 0.72)	0.11	0.36	0.04	0.2	0.56	0.93
Pasteurellaceae	0.05 (-0.31, 0.41)	0.36 (0.01, 0.71)	0.04 (-0.33, 0.41)	0.08 (-0.35, 0.50)	0.8	0.93	0.42	0.61	0.29	0.9
Peptococcaceae	0.00 (0.00, 0.01)	0.00 (0.00, 0.01)	0.01 (0.00, 0.01)	0.01 (0.00, 0.01)	0.63	0.87	0.57	0.69	0.92	0.98
Peptostreptococcaceae	0.01 (0.00, 0.02)	0.01 (0.00, 0.02)	0.01 (0.01, 0.02)	0.01 (0.00, 0.02)	0.64	0.87	0.59	0.69	0.94	0.98
Porphyromonadaceae	1.3 (0.71, 2.0)	1.5 (0.84, 2.1)	1.9 (1.2, 2.5)	2.0 (1.2, 2.7)	0.13	0.36	0.13	0.33	0.82	0.96
Prevotellaceae	2.6 (0.87, 4.4)	1.2 (-0.50, 2.9)	0.92 (-0.89, 2.7)	4.9 (2.8, 7.0)	0.24	0.51	0.44	0.61	0.34	0.9
RF32 (unclassified)	0.05 (0.01, 0.08)	0.03 (0.00, 0.06)	0.05 (0.01, 0.08)	0.02 (-0.02, 0.06)	0.42	0.69	0.79	0.84	0.23	0.9
RF39 (unclassified)	1.9 (0.77, 3.1)	3.0 (1.9, 4.2)	1.5 (0.32, 2.7)	1.5 (0.09, 2.9)	0.32	0.61	0.11	0.33	0.28	0.9
Rikenellaceae	6.3 (4.7, 8.0)	6.8 (5.2, 8.4)	4.1 (2.4, 5.8)	4.6 (2.6, 6.5)	0.04	0.28	<0.01	0.1	0.44	0.9
Ruminococcaceae	40.3 (35.2, 45.4)	38.3 (33.4, 43.2)	34.2 (29.0, 39.4)	34.4 (28.5, 40.4)	0.07	0.33	0.06	0.24	0.84	0.96
S24_7	0.09 (-0.18, 0.36)	0.37 (0.11, 0.63)	0.29 (0.01, 0.56)	0.09 (-0.22, 0.41)	0.96	0.96	0.84	0.86	0.61	0.93
SHA_98 (unclassified)	0.01 (0.00, 0.02)	0.01 (0.01, 0.02)	0.01 (0.00, 0.01)	0.00 (-0.01, 0.01)	0.04	0.28	0.03	0.19	0.96	0.98
Streptococcaceae	0.39 (0.11, 0.66)	0.15 (-0.11, 0.42)	0.16 (-0.12, 0.44)	0.16 (-0.16, 0.48)	0.29	0.57	0.46	0.61	0.41	0.9
Tissierellaceae	0.05 (-0.03, 0.13)	0.03 (-0.05, 0.11)	0.14 (0.06, 0.23)	0.04 (-0.05, 0.14)	0.49	0.75	0.14	0.34	0.15	0.9
Turicibacteraceae	0.01 (-0.05, 0.07)	0.06 (0.01, 0.12)	0.05 (-0.01, 0.11)	0.09 (0.02, 0.16)	0.15	0.38	0.41	0.61	0.15	0.9
Veillonellaceae	4.6 (1.6, 7.7)	6.1 (3.1, 9.0)	6.0 (2.8, 9.1)	6.6 (3.0, 10.2)	0.43	0.69	0.6	0.69	0.52	0.93
Verrucomicrobiaceae	0.13 (0.07, 0.19)	0.08 (0.02, 0.14)	0.08 (0.02, 0.15)	0.05 (-0.02, 0.12)	0.1	0.36	0.26	0.49	0.18	0.9
YS2 (unclassified)	0.01 (0.00, 0.03)	0.02 (0.00, 0.03)	0.00 (-0.01, 0.02)	0.02 (0.00, 0.03)	0.92	0.96	0.44	0.61	0.18	0.9
